# Supplementary material for: Dual ubiquitin signalling by SLOMO controls AUX1 activity and turnover during root gravitropism
Source: EMBO J. 2026 Mar 17;45(8):2739–55. doi: 10.1038/s44318-026-00746-8 (PMC13083858; doi:10.1038/s44318-026-00746-8)
Supplement: Supplementary file 3 — Source data Fig. 1 [file 44318_2026_746_MOESM3_ESM.zip › Figure 1 Source Data/Figure 1F.xls]

## Sheet: Sheet1
Figure 1F
		wt
	number		symmetric expression	asymmetric expression
	13	1h	1	0
	20	2h	0.85	0.15
	20	3h	0.55	0.45
	14	6h	0.285714	0.714286
	slomo-3
			symmetric expression	asymmetric expression
	26	1h	0.692308	0.307692
	16	2h	0.25	0.75
	19	3h	0.315789	0.684211
	12	6h	0.25	0.75
