# Supplementary material for: Dual ubiquitin signalling by SLOMO controls AUX1 activity and turnover during root gravitropism
Source: EMBO J. 2026 Mar 17;45(8):2739–55. doi: 10.1038/s44318-026-00746-8 (PMC13083858; doi:10.1038/s44318-026-00746-8)
Supplement: Supplementary file 3 — Source data Fig. 1 [file 44318_2026_746_MOESM3_ESM.zip › Figure 1 Source Data/Figure 1G.xls]

## Sheet: Sheet1
Figure 1G
	Primary root length (mm)												Relative primary root length (Length/ average of col-0 or slomo-3)
	DMSO				5 µM NPA				1uMNOA						DMSO				5 µM NPA				1µM NOA
		Col-0	slomo-3			Col-0	slomo-3			Col-0	slomo-3					Col-0	slomo-3			Col-0	slomo-3			0.816714	0.4834
		19.7941	15.4153			13.9429	14.824			15.069	12.2528					1.07281	0.608167			0.755681	0.58484			0.611055	0.365764
		18.642	21.6392			9.66865	9.9225			11.2744	9.27109					1.01036	0.853711			0.524025	0.391464			0.605639	0.446452
		16.7741	22.572			12.2435	7.81417			11.1745	11.3163					0.909129	0.890513			0.663575	0.308286			0.662811	0.437142
		20.0665	19.386			12.6212	15.8149			12.2294	11.0803					1.08757	0.76482			0.684049	0.623933			0.679963	0.471731
		20.1342	28.9603			13.3315	18.356			12.5458	11.9571					1.09124	1.14255			0.722544	0.724182			0.785199	0.544247
		14.5938	24.2537			13.1163	18.4604			14.4875	13.7951					0.790959	0.956859			0.710884	0.728302			0.554241	0.343504
		20.6778	24.952			10.721	15.6674			10.2262	8.70686					1.1207	0.984409			0.581058	0.618114			0.692255	0.481996
		20.3822	20.9606			14.1119	22.8574			12.7726	12.2172					1.10468	0.82694			0.76484	0.901772			0.71866	0.499338
		14.2373	24.5744			12.4724	18.3667			13.2598	12.6568					0.771639	0.969511			0.675982	0.724604			0.626415	0.555731
		18.0481	30.9269			13.8333	20.6115			11.5578	14.0862					0.97818	1.22013			0.74974	0.813167			0.653132	0.481483
		18.4791	26.1866			12.1892	16.578			12.0508	12.2042					1.00154	1.03312			0.660633	0.654038			0.725692	0.508794
		19.4023	26.1164			9.33699	15.406			13.3896	12.8965					1.05157	1.03035			0.506049	0.607798			0.799335	0.524481
		20.8836	22.0887			11.0929	17.0662			14.7483	13.2941					1.13186	0.871445			0.601216	0.673296			0.642455	0.507901
		16.6847	22.6919			13.2942	18.8171			11.8538	12.8738					0.904282	0.895245			0.720522	0.742376			0.696612	0.493033
		22.9679	30.7574			13.1446	18.5003			12.853	12.497					1.24482	1.21344			0.712413	0.729877			0.81793	0.508811
		20.5072	31.064				18.1349			15.0914	12.8969					1.11146	1.22554				0.715462			0.595153	0.439006
		23.4358	29.3632				18.8238			10.981	11.1276					1.27018	1.15844				0.742639			0.425964	0.441295
		15.6303	26.5331				20.1976			7.85936	11.1856					0.847134	1.04679				0.79684				0.502671
		17.6666	23.134				20.7006				12.7413					0.957501	0.912687				0.816682				0.482925
		16.1676	25.1375				20.272				12.2408					0.876255	0.991728				0.799773				0.472862
		17.8854	30.6431				18.7817				11.9857					0.969358	1.20894				0.74098				0.467371
		24.83	27.8508				15.2564				11.8465					1.34575	1.09878				0.601898				0.47093
		19.0247	19.0029				17.1954				11.9367					1.03111	0.749707				0.678397				0.495375
		17.8488	29.1199				18.6258				12.5563					0.967375	1.14884				0.734826				0.46591
		14.2353	30.9938				23.3209				11.8095					0.771527	1.22277				0.920059				0.582531
		14.4764	25.6447				17.1703				14.7655					0.784598	1.01174				0.677406				0.54035
		14.6944	25.244								13.6963					0.796414	0.995931								0.397111
			21.3369								10.0656						0.841787								0.502077
			31.1889								12.7262						1.23047
			20.4475														0.806698
			28.3649														1.11906
			22.8778														0.902579
			24.2371														0.956204
			24.4253														0.963631
			26.4897														1.04507
			22.779														0.898679
			20.0561														0.791256
			27.2052														1.0733
			27.6888														1.09238
			20.9747														0.827499
			29.4652														1.16246
			27.874														1.09969
			29.016														1.14474
			25.6357														1.01138
															Tukey's multiple comparisons test	Mean Diff,	95,00% CI of diff,	Significant?	Summary	Adjusted P Value
															DMSO:Col-0 vs. DMSO:slomo-3	-7.744e-08	-0,08879 to 0,08879	No	ns	>0.9999
															DMSO:Col-0 vs. NPA:Col-0	0.3441	0,2295 to 0,4587	Yes	****	<0.0001
															DMSO:Col-0 vs. NPA:slomo-3	0.3057	0,2059 to 0,4055	Yes	****	<0.0001
															DMSO:Col-0 vs. NOA:Col-0	0.3273	0,2167 to 0,4378	Yes	****	<0.0001
															DMSO:Col-0 vs. NOA:slomo-3	0.5202	0,4231 to 0,6173	Yes	****	<0.0001
															DMSO:slomo-3 vs. NPA:Col-0	0.3441	0,2381 to 0,4502	Yes	****	<0.0001
															DMSO:slomo-3 vs. NPA:slomo-3	0.3057	0,2159 to 0,3956	Yes	****	<0.0001
															DMSO:slomo-3 vs. NOA:Col-0	0.3273	0,2256 to 0,4289	Yes	****	<0.0001
															DMSO:slomo-3 vs. NOA:slomo-3	0.5202	0,4333 to 0,6071	Yes	****	<0.0001
															NPA:Col-0 vs. NPA:slomo-3	-0.0384	-0,1538 to 0,07701	No	ns	0.9297
															NPA:Col-0 vs. NOA:Col-0	-0.01686	-0,1417 to 0,1079	No	ns	0.9988
															NPA:Col-0 vs. NOA:slomo-3	0.1761	0,06296 to 0,2892	Yes	***	0.0002
															NPA:slomo-3 vs. NOA:Col-0	0.02153	-0,08984 to 0,1329	No	ns	0.9935
															NPA:slomo-3 vs. NOA:slomo-3	0.2145	0,1164 to 0,3126	Yes	****	<0.0001
															NOA:Col-0 vs. NOA:slomo-3	0.1929	0,08395 to 0,3019	Yes	****	<0.0001
