# Supplementary material for: Dual ubiquitin signalling by SLOMO controls AUX1 activity and turnover during root gravitropism
Source: EMBO J. 2026 Mar 17;45(8):2739–55. doi: 10.1038/s44318-026-00746-8 (PMC13083858; doi:10.1038/s44318-026-00746-8)
Supplement: Supplementary file 3 — Source data Fig. 1 [file 44318_2026_746_MOESM3_ESM.zip › Figure 1 Source Data/Figure 1C.xls]

## Sheet: Sheet1
Figure 1C
	Col-0	slomo-3	#16	#31
Angle	90	103.272	63.435	61.39
	85.236	118.072	113.962	102.529
	87.397	102.529	79.695	84.289
	111.038	75.964	90	80.538
	119.476	83.898	90	90
	107.447	90	83.991	96.34
	98.616	116.565	59.744	50.194
	95.194	109.654	61.699	99.801
	75.069	137.726	112.62	113.962
	79.138	96.459	79.695	108.784
	90	78.69	119.055	93.576
	83.29	79.389	110.556	90.322
	89.602	90	98.746	54.282
	90.971	131.186	41.987	86.169
	73.811	107.103	116.565	47.98
	63.951	122.005	90	87.04
	88.755	90.603	105.945	83.833
	84.274	110.481	100.62	89.571
	86.186	128.66	77.005	52.125
	87.064	129.806	90	88.475
	62.36	106.435	63.435	86.634
	79.483	90.503	59.744	84.289
	101.31	90	103.241	97.595
	90	111.801	104.931	108.435
	81.87	108.435	90	94.438
	68.199	96.812	112.62	55.62
	81.87	63.435	98.13	81.027
	66.038	90	104.036	96.71
	95.194	90	101.31	97.595
	90	109.477	33.69	78.111
	97.125	90	39.289	67.38
	90	55.514	55.84	90
	82.875	90	87.955	76.341
	120.964	74.055	97.125	95.711
	56.31	90.868	56.31	64.882
	83.66	95.711	93.814	81.87
	105.255	123.69	90	76.759
	90	90	48.367	61.39
	81.87	63.435	53.13	105.255
	60.945	48.814	84.559	85.236
	80.538	90	83.991	61.699
	60.255	82.875	92.603	76.561
	90	116.565
	56.31	129.806
	99.462	111.801
	63.435	113.199
	33.69	90
	69.444	95.711
	66.801	135
	36.87	84.289
	71.565	101.31
	113.962	57.995
	75.964	90
	111.801	71.565
	108.435	105.945
	105.945	108.435
	72.897	90
	94.399	110.556
	83.66	98.13
	79.695	109.983
	48.366	105.945
	101.31	81.87
	64.983	90
	56.31	81.87
	45	102.529
	68.199	104.036
	102.095	113.199
	53.973	113.199
	59.744	105.945
	59.744	104.036
	86.634	74.055
	83.66	96.34
	65.556	66.801
	86.634	90
	90	116.565
	40.601	90
	80.538	97.125
	63.435	111.801
	90	71.565
	108.435	111.801
	108.435	119.745
	105.945	108.435
	113.629	90
	84.289
	104.036
	90
	105.255
	90
	48.013
	68.199
	114.444
	59.036
	90
	84.806
	59.036
	50.194
	86.634
	61.39
	113.962
	65.225
	82.405
	75.964
	105.255
	102.995
	94.399
	90
	46.975
Percentage( every 20 ° for one section)
		Col-0	slomo-3	#16	#31
	0-20°	0	0	0	0
	20-40°	0.0186916	0	0.047619	0
	40-60°	0.130841	0.0361446	0.166667	0.119048
	60-80°	0.233645	0.120482	0.142857	0.214286
	80-100°	0.411215	0.373494	0.357143	0.547619
	100-120°	0.196262	0.373494	0.285714	0.119048
	120-140°	0.00934579	0.0963855	0	0
		Col-0	slomo-3	#16	#31
	0-100°	0.794393	0.53012	0.714286	0.880952
	101-180°	0.205607	0.46988	0.285714	0.119048
