# Supplementary material for: Dual ubiquitin signalling by SLOMO controls AUX1 activity and turnover during root gravitropism
Source: EMBO J. 2026 Mar 17;45(8):2739–55. doi: 10.1038/s44318-026-00746-8 (PMC13083858; doi:10.1038/s44318-026-00746-8)
Supplement: Supplementary file 3 — Source data Fig. 1 [file 44318_2026_746_MOESM3_ESM.zip › Figure 1 Source Data/Figure 1H.xls]

## Sheet: Sheet1
	Figure 1H
		Primary root length (mm)							Relative primary root length (Length/ average of col-0 or slomo-3)
		DMSO				50 nM 2,4-D				DMSO				50 nM 2,4-D
			Col-0	slomo-3			Col-0	slomo-3			Col-0	slomo-3			Col-0	slomo-3
			24.621	33.012			16.629	15.545			1.01602	1.0608			0.686218	0.499519
			20.737	28.01			22.774	2.187			0.85574	0.900067			0.939799	0.0702766
			18.306	29.496			14.272	13.999			0.755421	0.947818			0.588953	0.449841
			22.368	31.831			15.295	14.859			0.923045	1.02285			0.631169	0.477476
			23.337	32.708			16.289	14.375			0.963032	1.05103			0.672187	0.461923
			23.487	28.41			16.408	4.755			0.969222	0.91292			0.677098	0.152796
			22.123	35.49			15.937	18.262			0.912935	1.14043			0.657662	0.586827
			22.745	30.163			14.591	9.507			0.938603	0.969251			0.602117	0.305496
			24.75	31.424			11.592	3.917			1.02134	1.00977			0.478359	0.125868
			24.538	30.794			15.572	3.201			1.01259	0.989527			0.642599	0.10286
			23.802	33.14			15.94	3.636			0.982221	1.06491			0.657785	0.116838
			19.878	25.223			16.648	12.329			0.820292	0.81051			0.687002	0.396177
			24.331	31.407			15.108	12.071			1.00405	1.00923			0.623452	0.387887
			24.267	31.893			13.067	17.585			1.00141	1.02484			0.539227	0.565072
			26.663	29.117			13.697	4.199			1.10028	0.935639			0.565225	0.13493
			25.601	38.515			21.13	15.176			1.05646	1.23763			0.871958	0.487662
			24.838	31.087			19.286	6.267			1.02497	0.998942			0.795862	0.201382
			23.577	32.806			20.02	11.058			0.972936	1.05418			0.826152	0.355335
			29.185	27.848			18.17	14.679			1.20436	0.894861			0.749809	0.471692
			26.986	31.963			18.2	15.245			1.11361	1.02709			0.751047	0.489879
			27.094	31.411			19.089	3.627			1.11807	1.00935			0.787733	0.116549
			28.365	28.89			21.889	11.384			1.17052	0.928345			0.903279	0.365811
			25.756				18.051	14.143			1.06286				0.744899	0.454468
							18.766	13.307							0.774404	0.427604
							16.681	5.858							0.688364	0.18824
							20.414	2.621							0.842411	0.0842226
							18.534								0.76483
							18.692								0.77135
							20.738								0.855781
										Tukey's multiple comparisons test	Mean Diff,	95,00% CI of diff,	Significant?	Summary	Adjusted P Value
										DMSO:Col-0 vs. DMSO:slomo-3	-2.134e-07	-0,09748 to 0,09748	No	ns	>0,9999
										DMSO:Col-0 vs. 2,4-D:Col-0	0.2836	0,1923 to 0,3748	Yes	****	<0,0001
										DMSO:Col-0 vs. 2,4-D:slomo-3	0.674	0,5804 to 0,7675	Yes	****	<0,0001
										DMSO:slomo-3 vs. 2,4-D:Col-0	0.2836	0,1911 to 0,3760	Yes	****	<0,0001
										DMSO:slomo-3 vs. 2,4-D:slomo-3	0.674	0,5793 to 0,7687	Yes	****	<0,0001
										2,4-D:Col-0 vs. 2,4-D:slomo-3	0.3904	0,3021 to 0,4787	Yes	****	<0,0001
