# Supplementary material for: Dual ubiquitin signalling by SLOMO controls AUX1 activity and turnover during root gravitropism
Source: EMBO J. 2026 Mar 17;45(8):2739–55. doi: 10.1038/s44318-026-00746-8 (PMC13083858; doi:10.1038/s44318-026-00746-8)
Supplement: Supplementary file 3 — Source data Fig. 1 [file 44318_2026_746_MOESM3_ESM.zip › Figure 1 Source Data/Figure 1E.xls]

## Sheet: Sheet1
Figure 1E
	Col-0	#15	#17
Angle	123.69	100.305	53.973
	120.964	105.255	67.38
	90	66.801	29.055
	96.34	75.964	45
	99.462	63.435	80.538
	105.255	68.199	81.87
	68.199	78.69	56.31
	102.995	77.905	65.556
	85.914	73.301	61.39
	86.987	84.289	90
	71.565	84.289	41.634
	104.931	82.405	56.31
	90	51.34	66.038
	92.726	53.13	66.801
	55.008	66.801	70.346
	84.56	66.038	68.199
	59.036	90	73.301
	119.055	48.814	79.852
	45	57.995	68.199
	111.801	71.565	60.945
	90	57.529	66.801
	35.538	48.366	45
	48.366	63.435	67.083
	87.138	67.38	52.125
	83.66	45	68.199
	109.29	45	90
	112.62	23.962	63.435
	113.962	45	90
	81.027	77.471	90
	59.036	72.897	80.538
	106.699	73.301	94.764
	79.695	45	90
	83.66	90	79.695
	90	36.87	70.017
	116.565	77.471	68.199
	82.875	68.199	68.199
	48.013	36.87	65.556
	116.565	45	85.601
	90	75.069	45
	146.31	38.66	71.565
	60.255	74.745	83.66
	66.371	74.745	49.399
	90	63.435	65.556
	93.576	61.39	94.086
	95.194	70.017	82.875
	71.565	40.601	77.471
	90	67.38	57.529
	86.987	73.301	75.069
	95.711	90	90
	103.392	80.538	75.964
	86.987	60.255	111.801
	83.66	56.31	78.69
	60.642	50.194	67.38
	90	35.538	75.964
	56.31	56.31	85.236
	119.055	65.225	68.199
	106.699	68.199	80.538
	68.199	59.036	79.695
	85.601	52.125	59.036
	90	74.055	109.983
	116.565	29.745	41.634
	110.556	55.305	41.987
	52.125	67.38	81.254
	123.69	53.13	99.462
	53.616	59.036	94.399
	90	71.565	80.538
		74.055	74.745
		38.66	59.036
		74.055	80.538
		66.038	65.556
		85.236	90
		84.289	78.69
		74.745	90
			38.66
			41.634
			78.69
			79.695
			82.875
	Percentage( every 20 ° for one section)
		Col-0	#15	#17
	0-20 °	0	0	0
	21-40 °	0.0151515	0.0958904	0.025641
	41-60 °	0.136364	0.273973	0.192308
	61-80 °	0.121212	0.479452	0.448718
	81-100 °	0.424242	0.123288	0.307692
	101-120 °	0.242424	0.0273973	0.025641
	121-140 °	0.0454545	0	0
	141-160 °	0.0151515	0	0
		Col-0	#15	#17
	0-80 °	0.272727	0.849315	0.666667
	81-180 °	0.727273	0.150685	0.333333
