# Supplementary material for: Dual ubiquitin signalling by SLOMO controls AUX1 activity and turnover during root gravitropism
Source: EMBO J. 2026 Mar 17;45(8):2739–55. doi: 10.1038/s44318-026-00746-8 (PMC13083858; doi:10.1038/s44318-026-00746-8)
Supplement: Supplementary file 3 — Source data Fig. 1 [file 44318_2026_746_MOESM3_ESM.zip › Figure 1 Source Data/Figure 1A.xls]

## Sheet: Sheet1
Figure 1A
	Col-0	slomo-3	Col-0	slomo-3
	2h	2h	4h	4h
Angle	15.945	53.13	49.399	59.036
	29.745	48.18	36.87	81.87
	7.125	5.194	26.565	74.055
	8.13	14.036	51.34	51.34
	11.31	29.745	56.31	45
	45	45	33.69	81.87
	30.964	56.31	59.036	63.435
	51.34	60.945	54.462	39.806
	26.565	45	60.945	68.199
	36.87	66.801	30.964	63.435
	57.995	39.806	75.964	66.038
	45	53.13	45	51.34
	33.69	45	74.055	59.036
	0	51.34	14.036	71.565
	26.565	45	39.806	56.31
	41.186	4.086	56.31	74.055
	63.435	-12.529	63.435	90
	68.199	-1.79	21.801	82.875
	0	53.13	82.875	54.462
	0	38.66	83.66	75.964
	29.745	-5.711		59.036
	0	23.199	63.435	63.435
	12.529	29.745	59.036	63.435
	40.601	5.711	40.601	63.435
	26.565	59.036	53.13	80.538
	45		26.565	56.31
	5.711		45	81.87
	59.036
Tukey's multiple comparisons test	Mean Diff,	95,00% CI of diff,	Significant?	Summary	Adjusted P Value
2 h:Col-0 vs. 2 h:slomo-3	-4.863	-18,64 to 8,910	No	ns	0.793
2 h:Col-0 vs. 4 h:Col-0	-20.94	-34,57 to -7,309	Yes	***	0.0007
2 h:Col-0 vs. 4 h:slomo-3	-36.62	-50,12 to -23,12	Yes	****	<0,0001
2 h:slomo-3 vs. 4 h:Col-0	-16.08	-30,10 to -2,058	Yes	*	0.0178
2 h:slomo-3 vs. 4 h:slomo-3	-31.76	-45,65 to -17,86	Yes	****	<0,0001
4 h:Col-0 vs. 4 h:slomo-3	-15.68	-29,43 to -1,924	Yes	*	0.0188
