# Supplementary material for: Dual ubiquitin signalling by SLOMO controls AUX1 activity and turnover during root gravitropism
Source: EMBO J. 2026 Mar 17;45(8):2739–55. doi: 10.1038/s44318-026-00746-8 (PMC13083858; doi:10.1038/s44318-026-00746-8)
Supplement: Supplementary file 3 — Source data Fig. 1 [file 44318_2026_746_MOESM3_ESM.zip › Figure 1 Source Data/Figure 1I.xls]

## Sheet: Sheet1
	Figure 1I
		Col-0	slomo-3
		41.6972	102.256
		42.4587	162.872
		60.8268	71.5074
		71.5987	93.3027
		72.2256	160.588
		66.7905	79.2909
		15.3541	116.9
		60.2625	115.979
