# Supplementary material for: Dual ubiquitin signalling by SLOMO controls AUX1 activity and turnover during root gravitropism
Source: EMBO J. 2026 Mar 17;45(8):2739–55. doi: 10.1038/s44318-026-00746-8 (PMC13083858; doi:10.1038/s44318-026-00746-8)
Supplement: Supplementary file 4 — Source data Fig. 2 [file 44318_2026_746_MOESM4_ESM.zip]

Archive with 36 entries (27 files):
- Figure 2 Source Data/
- Figure 2 Source Data/Figure 2B/
- Figure 2 Source Data/Figure 2B/Rep1/
- Figure 2 Source Data/Figure 2B/Rep1/IP_Anti-GFP.tiff
- Figure 2 Source Data/Figure 2B/Rep1/IP_Anti-RFP.tiff
- Figure 2 Source Data/Figure 2B/Rep1/Input_Anti-RFP.tiff
- Figure 2 Source Data/Figure 2B/Rep1/Input_Anti-GFP.tiff
- Figure 2 Source Data/Figure 2B/Rep1/Thumbs.db
- Figure 2 Source Data/Figure 2B/Rep2/
- Figure 2 Source Data/Figure 2B/Rep2/IP_anti_RFP.tiff
- Figure 2 Source Data/Figure 2B/Rep2/IP_Anti_GFP.tiff
- Figure 2 Source Data/Figure 2B/Rep2/Input_RFP.tiff
- Figure 2 Source Data/.DS_Store
- Figure 2 Source Data/Figure 2D.xls
- Figure 2 Source Data/Figure 2A/
- Figure 2 Source Data/Figure 2A/IP_Anti-GFP.tiff
- Figure 2 Source Data/Figure 2A/IP_Anti-RFP.tiff
- Figure 2 Source Data/Figure 2A/Input_Anti-RFP.tiff
- Figure 2 Source Data/Figure 2A/Input_Anti-GFP.tiff
- Figure 2 Source Data/Figure 2C/
- Figure 2 Source Data/Figure 2C/Rep3/
- Figure 2 Source Data/Figure 2C/Rep3/Input_Loading control.tiff
- Figure 2 Source Data/Figure 2C/Rep3/Input_Anti_P4D1.tiff
- Figure 2 Source Data/Figure 2C/Rep3/IP_anti_P4D1.tiff
- Figure 2 Source Data/Figure 2C/Rep3/IP_Anti_GFP.tiff
- Figure 2 Source Data/Figure 2C/Rep3/Input_Anti_GFP.tiff
- Figure 2 Source Data/Figure 2C/Rep1/
- Figure 2 Source Data/Figure 2C/Rep1/IP_Anti-AUX1.tiff
- Figure 2 Source Data/Figure 2C/Rep1/Input_Loading control.tiff
- Figure 2 Source Data/Figure 2C/Rep1/Input_Anti-AUX1.tiff
- Figure 2 Source Data/Figure 2C/Rep1/IP_Anti-P4D1.tiff
- Figure 2 Source Data/Figure 2C/Rep1/Input_Anti-P4D1.tiff
- Figure 2 Source Data/Figure 2C/Rep2/
- Figure 2 Source Data/Figure 2C/Rep2/Input_Anti_Tubulin.tiff
- Figure 2 Source Data/Figure 2C/Rep2/IP_Anti_GFP.tiff
- Figure 2 Source Data/Figure 2C/Rep2/IP_P4D1.tiff
