# Supplementary material for: Dual ubiquitin signalling by SLOMO controls AUX1 activity and turnover during root gravitropism
Source: EMBO J. 2026 Mar 17;45(8):2739–55. doi: 10.1038/s44318-026-00746-8 (PMC13083858; doi:10.1038/s44318-026-00746-8)
Supplement: Supplementary file 4 — Source data Fig. 2 [file 44318_2026_746_MOESM4_ESM.zip › Figure 2 Source Data/Figure 2D.xls]

## Sheet: Sheet1
	Figure 2D
			Ratio(Ub-AUX1/AUX1)
				WT	slomo-3
			Rep1	1	0.62548
			Rep2	1	0.676785
			Rep3	1	0.0879026
		T-test
			p value(WT vs slomo-3		0.0464
