# Supplementary material for: Dual ubiquitin signalling by SLOMO controls AUX1 activity and turnover during root gravitropism
Source: EMBO J. 2026 Mar 17;45(8):2739–55. doi: 10.1038/s44318-026-00746-8 (PMC13083858; doi:10.1038/s44318-026-00746-8)
Supplement: Supplementary file 5 — Source data Fig. 3 [file 44318_2026_746_MOESM5_ESM.zip]

Archive with 31 entries (20 files):
- Figure 3 Source Data/
- Figure 3 Source Data/Figure 3A/
- Figure 3 Source Data/Figure 3A/Rep3/
- Figure 3 Source Data/Figure 3A/Rep3/Anti_AUX1.tiff
- Figure 3 Source Data/Figure 3A/Rep3/Loading control.tiff
- Figure 3 Source Data/Figure 3A/Rep1-2/
- Figure 3 Source Data/Figure 3A/Rep1-2/Loading control.tiff
- Figure 3 Source Data/Figure 3A/Rep1-2/Anti-AUX1.tiff
- Figure 3 Source Data/Figure 3H.xls
- Figure 3 Source Data/.DS_Store
- Figure 3 Source Data/Figure 3G/
- Figure 3 Source Data/Figure 3G/Rep3/
- Figure 3 Source Data/Figure 3G/Rep3/Loading control.tiff
- Figure 3 Source Data/Figure 3G/Rep3/Anti-GFP.tiff
- Figure 3 Source Data/Figure 3G/Rep1/
- Figure 3 Source Data/Figure 3G/Rep1/Anti-AUX1.tiff
- Figure 3 Source Data/Figure 3G/Rep1/Loading control_α-Tub.tiff
- Figure 3 Source Data/Figure 3G/Rep2/
- Figure 3 Source Data/Figure 3G/Rep2/Anti_AUX1.tiff
- Figure 3 Source Data/Figure 3G/Rep2/Loading control.tiff
- Figure 3 Source Data/Figure 3D.xls
- Figure 3 Source Data/Figure 3F.xls
- Figure 3 Source Data/Figure 3E/
- Figure 3 Source Data/Figure 3E/Rep3/
- Figure 3 Source Data/Figure 3E/Rep3/Loading control.tiff
- Figure 3 Source Data/Figure 3E/Rep3/Anti-AUX1.tiff
- Figure 3 Source Data/Figure 3E/Rep1-2/
- Figure 3 Source Data/Figure 3E/Rep1-2/Loading control.tiff
- Figure 3 Source Data/Figure 3E/Rep1-2/Anti-AUX1 .tiff
- Figure 3 Source Data/Figure 3B.xls
- Figure 3 Source Data/Figure 3J.xls
