# Supplementary material for: Dual ubiquitin signalling by SLOMO controls AUX1 activity and turnover during root gravitropism
Source: EMBO J. 2026 Mar 17;45(8):2739–55. doi: 10.1038/s44318-026-00746-8 (PMC13083858; doi:10.1038/s44318-026-00746-8)
Supplement: Supplementary file 5 — Source data Fig. 3 [file 44318_2026_746_MOESM5_ESM.zip › Figure 3 Source Data/Figure 3H.xls]

## Sheet: Sheet1
		Figure 3H
		Ratio(AUX1/Tub)
			DMSO	MG132	ConA
		Rep1	1	1.13092	1.59466
		Rep2	1	1.19902	1.7157
		Rep3	1	1.01124	1.59845
		Tukey's multiple comparisons test	Mean Diff,	95,00% CI of diff,	Significant?	Summary	Adjusted P Value
		DMSO vs. MG132	-0.1141	-0,2864 to 0,05833	No	ns	0.1858
		DMSO vs. ConA	-0.6377	-0,8101 to -0,4653	Yes	****	<0,0001
		MG132 vs. ConA	-0.5236	-0,6960 to -0,3513	Yes	***	0.0002
