# Supplementary material for: Dual ubiquitin signalling by SLOMO controls AUX1 activity and turnover during root gravitropism
Source: EMBO J. 2026 Mar 17;45(8):2739–55. doi: 10.1038/s44318-026-00746-8 (PMC13083858; doi:10.1038/s44318-026-00746-8)
Supplement: Supplementary file 5 — Source data Fig. 3 [file 44318_2026_746_MOESM5_ESM.zip › Figure 3 Source Data/Figure 3D.xls]

## Sheet: Sheet1
		Figure 3D
				Col-0	slomo-3
				21.229	20.973
				23.702	22.62
				15.154	23.424
				16.343	22.485
				15.57	28.668
				18.809	20.854
				20.561	25.949
				14.433	19.505
				20.606	24.767
				16.962	19.486
				15.397	20.84
				20.81	18.093
				20.888	19.221
				17.255	19.437
				16.969	20.819
					23.452
					21.203
			T-test
			p value(Col-0 vs slomo-3)		0.0011
