# Supplementary material for: Dual ubiquitin signalling by SLOMO controls AUX1 activity and turnover during root gravitropism
Source: EMBO J. 2026 Mar 17;45(8):2739–55. doi: 10.1038/s44318-026-00746-8 (PMC13083858; doi:10.1038/s44318-026-00746-8)
Supplement: Supplementary file 5 — Source data Fig. 3 [file 44318_2026_746_MOESM5_ESM.zip › Figure 3 Source Data/Figure 3F.xls]

## Sheet: Sheet1
	Figure 3F
				Ratio(AUX1/Loading control)
				Col-0	#15	#17
			Rep1	1	0.509	0.5514
			Rep2	1	0.1878	0.138
			Rep3	1	0.2778	0.2951
			Tukey's multiple comparisons test	Mean Diff,	95,00% CI of diff,	Significant?	Summary	Adjusted P Value
			Col-0 vs. #15	0.6752	0,2898 to 1,061	Yes	**	0.0041
			Col-0 vs. #17	0.6719	0,2865 to 1,057	Yes	**	0.0042
			#15 vs. #17	-0.0033	-0,3887 to 0,3821	No	ns	0.9996
