# Supplementary material for: Dual ubiquitin signalling by SLOMO controls AUX1 activity and turnover during root gravitropism
Source: EMBO J. 2026 Mar 17;45(8):2739–55. doi: 10.1038/s44318-026-00746-8 (PMC13083858; doi:10.1038/s44318-026-00746-8)
Supplement: Supplementary file 5 — Source data Fig. 3 [file 44318_2026_746_MOESM5_ESM.zip › Figure 3 Source Data/Figure 3B.xls]

## Sheet: Sheet1
		Figure 3B
		Ratio(AUX1/Loading control)
			Col-0	slomo-3
		Rep1	1	1.91621
		Rep2	1	1.82971
		Rep3	1	2.82321
		T-test
		p value (Col-0 VS slomo-3)		0.02
