# Supplementary material for: Dual ubiquitin signalling by SLOMO controls AUX1 activity and turnover during root gravitropism
Source: EMBO J. 2026 Mar 17;45(8):2739–55. doi: 10.1038/s44318-026-00746-8 (PMC13083858; doi:10.1038/s44318-026-00746-8)
Supplement: Supplementary file 5 — Source data Fig. 3 [file 44318_2026_746_MOESM5_ESM.zip › Figure 3 Source Data/Figure 3J.xls]

## Sheet: Sheet1
	Figure 3J
		upper side								lower side
		time (seconds)	basal	both increase	increase in the lower side					time (seconds)	basal	both increase	increase in the lower side
		0	1	1	1					0	1	1	1
		10	1	1	0.999999					10	1	1	1.04394
		20	0.999977	0.999992	0.99992					20	1.00003	1.00003	1.05215
		30	0.999684	0.999814	0.999321					30	1.00065	1.00072	1.05803
		40	0.998164	0.998566	0.997153					40	1.00408	1.00434	1.06648
		50	0.99369	0.99443	0.991719					50	1.01318	1.01372	1.0821
		60	0.984797	0.985792	0.981613					60	1.02915	1.03	1.10638
		70	0.971194	0.972256	0.966614					70	1.05113	1.05224	1.13784
		80	0.953706	0.954608	0.947629					80	1.07713	1.07844	1.17364
		90	0.933722	0.934248	0.926128					90	1.10496	1.10645	1.21091
		100	0.912671	0.912642	0.903612					100	1.13282	1.13451	1.24744
		110	0.891742	0.891023	0.88132					110	1.15944	1.1614	1.28174
		120	0.871789	0.870288	0.860135					120	1.18407	1.18634	1.313
		130	0.853345	0.85101	0.840606					130	1.20631	1.20895	1.34086
		140	0.836684	0.833495	0.823005					140	1.22606	1.22911	1.36529
		150	0.821893	0.817857	0.807412					150	1.24337	1.24687	1.38647
		160	0.808934	0.804077	0.793775					160	1.25842	1.26237	1.40464
		170	0.797692	0.792052	0.781964					170	1.27139	1.27581	1.42012
		180	0.788013	0.781637	0.771809					180	1.28252	1.28738	1.43322
		190	0.779726	0.772665	0.763122					190	1.29202	1.29732	1.44425
		200	0.772659	0.764969	0.755719					200	1.30011	1.30581	1.45348
		210	0.766651	0.758384	0.749425					210	1.30697	1.31305	1.46115
		220	0.761551	0.752761	0.74408					220	1.31278	1.3192	1.4675
		230	0.757227	0.747964	0.739543					230	1.31768	1.32441	1.47271
		240	0.753562	0.743874	0.735689					240	1.3218	1.32882	1.47695
		250	0.750456	0.740386	0.732411					250	1.32526	1.33252	1.48036
		260	0.74782	0.737409	0.729618					260	1.32815	1.33563	1.48307
		270	0.745582	0.734865	0.727231					270	1.33055	1.33823	1.48519
		280	0.743677	0.73269	0.725184					280	1.33255	1.3404	1.4868
		290	0.742054	0.730825	0.723423					290	1.33419	1.34218	1.48799
		300	0.740668	0.729224	0.7219					300	1.33553	1.34366	1.48881
		310	0.73948	0.727846	0.720576					310	1.33662	1.34485	1.48933
		320	0.738459	0.726656	0.719418					320	1.33749	1.34582	1.48958
