# Supplementary material for: Dual ubiquitin signalling by SLOMO controls AUX1 activity and turnover during root gravitropism
Source: EMBO J. 2026 Mar 17;45(8):2739–55. doi: 10.1038/s44318-026-00746-8 (PMC13083858; doi:10.1038/s44318-026-00746-8)
Supplement: Supplementary file 6 — Source data Fig. 4 [file 44318_2026_746_MOESM6_ESM.zip]

Archive with 24 entries (16 files):
- Figure 4 Source Data/
- Figure 4 Source Data/Figure 4H/
- Figure 4 Source Data/Figure 4H/Figure 4H.tiff
- Figure 4 Source Data/Figure 4D/
- Figure 4 Source Data/Figure 4D/IP_anti-AUX1.tiff
- Figure 4 Source Data/Figure 4D/IP_anti-RFP.tiff
- Figure 4 Source Data/Figure 4D/IP_anti-P4D1.tiff
- Figure 4 Source Data/Figure 4F/
- Figure 4 Source Data/Figure 4F/Rep3/
- Figure 4 Source Data/Figure 4F/Rep3/Anti_AUX1.tiff
- Figure 4 Source Data/Figure 4F/Rep3/Loading control.tiff
- Figure 4 Source Data/Figure 4F/Rep1/
- Figure 4 Source Data/Figure 4F/Rep1/Loading control.tiff
- Figure 4 Source Data/Figure 4F/Rep1/anti-AUX1.tiff
- Figure 4 Source Data/Figure 4F/Rep2/
- Figure 4 Source Data/Figure 4F/Rep2/Loading control.tiff
- Figure 4 Source Data/Figure 4F/Rep2/Anti-AUX1.tiff
- Figure 4 Source Data/.DS_Store
- Figure 4 Source Data/Figure 4E.xls
- Figure 4 Source Data/Figure 4C.xls
- Figure 4 Source Data/Figure 4B/
- Figure 4 Source Data/Figure 4B/IP_anti-GFP.tiff
- Figure 4 Source Data/Figure 4B/IP_anti-HA.tiff
- Figure 4 Source Data/Figure 4G.xls
