# Supplementary material for: Dual ubiquitin signalling by SLOMO controls AUX1 activity and turnover during root gravitropism
Source: EMBO J. 2026 Mar 17;45(8):2739–55. doi: 10.1038/s44318-026-00746-8 (PMC13083858; doi:10.1038/s44318-026-00746-8)
Supplement: Supplementary file 6 — Source data Fig. 4 [file 44318_2026_746_MOESM6_ESM.zip › Figure 4 Source Data/Figure 4E.xls]

## Sheet: Sheet1
			Figure 4E
			Ratio(Ub-AUX1/AUX1)
			AUX1:YFP	AUX1:YFP3K>R	AUX1:YFP+mCherry:SLOMO	AUX1:YFP3K>R+mCherry:SLOMO
			1	0.293554	1.3704	0.223964
			1	0.259492	1.43973	0.342503
			1	0.224568	1.41533	0.213068
			Tukey's multiple comparisons test	Mean Diff.	95.00% CI of diff.	Below threshold?	Summary	Adjusted P Value
			AUX1:YFP vs. AUX1:YFP3K>R	0.7408	0.6270 to 0.8546	Yes	****	<0.0001
			AUX1:YFP vs. AUX1:YFP+mCherry:SLOMO	-0.4085	-0.5223 to -0.2947	Yes	****	<0.0001
			AUX1:YFP vs. AUX1:YFP3K>R+mCherry:SLOMO	0.7402	0.6263 to 0.8540	Yes	****	<0.0001
			AUX1:YFP3K>R vs. AUX1:YFP+mCherry:SLOMO	-1.149	-1.263 to -1.035	Yes	****	<0.0001
			AUX1:YFP3K>R vs. AUX1:YFP3K>R+mCherry:SLOMO	-0.0006403	-0.1145 to 0.1132	No	ns	>0.9999
			AUX1:YFP+mCherry:SLOMO vs. AUX1:YFP3K>R+mCherry:SLOMO	1.149	1.035 to 1.262	Yes	****	<0.0001
