# Supplementary material for: Dual ubiquitin signalling by SLOMO controls AUX1 activity and turnover during root gravitropism
Source: EMBO J. 2026 Mar 17;45(8):2739–55. doi: 10.1038/s44318-026-00746-8 (PMC13083858; doi:10.1038/s44318-026-00746-8)
Supplement: Supplementary file 6 — Source data Fig. 4 [file 44318_2026_746_MOESM6_ESM.zip › Figure 4 Source Data/Figure 4C.xls]

## Sheet: Sheet1
		Figure 4C
		Ratio(Ub-AUX1/AUX1)
			AUX1:YFP	AUX1:YFP3K>R	AUX1:YFP5K>R
			1	0.619851	0.415715
			1	0.532999	0.472532
			1	0.436232	0.285176
		Tukey's multiple comparisons test	Mean Diff.	95.00% CI of diff.	Below threshold?	Summary	Adjusted P Value
		AUX1:YFP vs. AUX1:YFP3K>R	0.4703	0.2781 to 0.6626	Yes	***	0.0007
		AUX1:YFP vs. AUX1:YFP5K>R	0.6089	0.4166 to 0.8011	Yes	***	0.0002
		AUX1:YFP3K>R vs. AUX1:YFP5K>R	0.1386	-0.05369 to 0.3308	No	ns	0.1475
