# Supplementary material for: Dual ubiquitin signalling by SLOMO controls AUX1 activity and turnover during root gravitropism
Source: EMBO J. 2026 Mar 17;45(8):2739–55. doi: 10.1038/s44318-026-00746-8 (PMC13083858; doi:10.1038/s44318-026-00746-8)
Supplement: Supplementary file 6 — Source data Fig. 4 [file 44318_2026_746_MOESM6_ESM.zip › Figure 4 Source Data/Figure 4G.xls]

## Sheet: Sheet1
		Figure 4G
				#18	#25	#3	#4
				1	1.04973	1.0838	1.08123
				1	0.912114	0.857072	0.999776
				1	0.878073	1.07952	1.10638
			Tukey's multiple comparisons test	Mean Diff.	95.00% CI of diff.	Below threshold?	Summary	Adjusted P Value
			#18 vs. #25	0.05336	-0.1661 to 0.2728	No	ns	0.8621
			#18 vs. #3	-0.006798	-0.2263 to 0.2127	No	ns	0.9996
			#18 vs. #4	-0.06246	-0.2819 to 0.1570	No	ns	0.7997
			#25 vs. #3	-0.06016	-0.2796 to 0.1593	No	ns	0.8163
			#25 vs. #4	-0.1158	-0.3353 to 0.1037	No	ns	0.3876
			#3 vs. #4	-0.05566	-0.2751 to 0.1638	No	ns	0.8472
