# Supplementary material for: Dual ubiquitin signalling by SLOMO controls AUX1 activity and turnover during root gravitropism
Source: EMBO J. 2026 Mar 17;45(8):2739–55. doi: 10.1038/s44318-026-00746-8 (PMC13083858; doi:10.1038/s44318-026-00746-8)
Supplement: Supplementary file 7 — Source data Fig. 5 [file 44318_2026_746_MOESM7_ESM.zip]

Archive with 3 entries (2 files):
- Figure 5 Source Data/
- Figure 5 Source Data/Figure 5B.xls
- Figure 5 Source Data/Figure 5C.xls
