# Supplementary material for: Dual ubiquitin signalling by SLOMO controls AUX1 activity and turnover during root gravitropism
Source: EMBO J. 2026 Mar 17;45(8):2739–55. doi: 10.1038/s44318-026-00746-8 (PMC13083858; doi:10.1038/s44318-026-00746-8)
Supplement: Supplementary file 7 — Source data Fig. 5 [file 44318_2026_746_MOESM7_ESM.zip › Figure 5 Source Data/Figure 5B.xls]

## Sheet: Sheet1
		Figure 5B
			Vector control	35S::YFP:AUX1	35S::YFP:AUX1_3K>R
			97.59	206.5	79.5902
			81.743	256.438	45.5995
			86.3858	169.03	72.4026
			41.4716	116.486	33.2889
			25.9587	117.474	46.8223
			82.8009	115.166	20.0839
			Tukey's multiple comparisons test	Mean Diff,	95,00% CI of diff,	Significant?	Summary	Adjusted P Value
			Vector control vs. 35S::AUX1:YFP	-94.19	-154,0 to -34,40	Yes	**	0.0026
			Vector control vs. 35S::AUX1:YFP3K>R	19.69	-40,10 to 79,49	No	ns	0.6754
			35S::AUX1:YFP vs. 35S::AUX1:YFP3K>R	113.9	54,09 to 173,7	Yes	***	0.0005
