# Supplementary material for: Dual ubiquitin signalling by SLOMO controls AUX1 activity and turnover during root gravitropism
Source: EMBO J. 2026 Mar 17;45(8):2739–55. doi: 10.1038/s44318-026-00746-8 (PMC13083858; doi:10.1038/s44318-026-00746-8)
Supplement: Supplementary file 7 — Source data Fig. 5 [file 44318_2026_746_MOESM7_ESM.zip › Figure 5 Source Data/Figure 5C.xls]

## Sheet: Sheet1
	Figure 5c
		Primary root length (mm)																Relative primary root length
			DMSO								2,4-D								aux1-22	Col-0	AUX1 #18	AUX1 #25	AUX1 3K>R #3	AUX1 3K>R #4
				aux1-22	Col-0	WT_#18	WT_#25	3KR_#3	3KR_#4			aux1-22	Col-0	WT_#18	WT_#25	3KR_#3	3KR_#4		0.90679	0.235622	0.616588	0.573933	0.863586	0.911211
				12.779	16.863	13.707	16.132	13.556	12.864			12.112	3.937	8.787	8.741	11.794	11.607		0.78326	0.211144	0.759455	0.533158	0.62327	0.974486
				12.473	18.628	14.85	17.321	15.274	10.71			10.462	3.528	10.823	8.12	7.283	12.413		0.796287	0.177389	0.656024	0.129284	0.896903	0.87604
				12.391	16.477	12.666	17.995	18.147	15.249			10.636	2.964	9.349	1.969	8.512	11.159		0.939208	0.195104	0.618834	0.574393	0.60555	0.921338
				12.116	15.868	13.009	16.937	15.049	13.382			12.545	3.26	8.819	8.748	12.249	11.736		0.908213	0.12616	0.604168	0.406697	0.825364	0.891427
				16.015	15.319	14.946	18.632	11.744	12.367			12.131	2.108	8.61	6.194	8.27	11.355		0.829078	0.112395	0.52256	0.283388	0.886725	0.707489
				14.516	19.04	12.914	14.427	10.79	13.961			11.074	1.878	7.447	4.316	11.272	9.012		0.78296	0.103058	0.583889	0.396257	0.955774	0.812215
				12.477	19.05	13.332	15.585	7.103	13.397			10.458	1.722	8.321	6.035	12.11	10.346		0.618777	0.157939	0.277805	0.383125	0.818628	0.953603
				12.967	14.582	13.831	17.732	14.134	8.253			7.154	2.639	3.959	5.835	13.053	12.147		0.927454	0.193369	0.725353	0.299672	1.1608	0.893468
				11.209	15.224	12.66	12.149	14.648	14.444			8.265	3.231	10.337	4.564	11.18	11.381		0.918245	0.149979	0.565645	0.212607	0.885187	0.952112
				13.62	17.076	12.948	14.757	12.559	13.507			12.388	2.506	8.061	3.238	15.853	12.128		0.792169	0.170866	0.582766	0.185489	0.78187	1.12859
				13.315	15.012	13.752	17.161	15.425	11.735			12.265	2.855	8.305	2.825	12.089	14.376		0.925133	0.198635	0.739527	0.363493	0.694735	0.808997
				5.858	18.455	14.464	13.397	12.783	12.048			10.581	3.319	10.539	5.536	10.678	10.305		0.965561	0.17332	0.591046	0.492646	0.824266	0.829958
				15.621	16.641	14.954	17.456	15.031	14.797			12.357	2.896	8.423	7.503	9.488	10.572		0.846747	0.234305	0.609571	0.542548	0.727246	1.04145
				16.031	15.47	12.636	15.55	11.304	12.169			12.897	3.915	8.687	8.263	11.257	13.266		0.666841	0.17338	0.612518	0.483913	0.859706	0.844638
				15.336	15.455	11.878	15	12.108	14.256			11.31	2.897	8.729	7.37	9.932	10.759		0.958973	0.176851	0.423269	0.331057	0.773303	0.965929
				12.674	17.34	13.251	15.27	14.279	13.124			8.907	2.955	6.032	5.042	11.741	12.304		0.719248	0.180861	0.603045	0.261852	0.895804	0.774376
				16.51	15.582	16.66	13.898	14.651	13.258			12.809	3.022	8.594	3.988	10.561	9.864		0.840533	0.107667	0.609501	0.458109	0.919162	0.888051
				8.843	17.345	13.17	16.326	14.781	10.623			9.607	1.799	8.686	6.977	12.234	11.312		0.873549	0.120474	0.669988	0.552791	0.86117	0.909719
				18.079	16.249	14.242	13.747	15.732	13.434			11.227	2.013	9.548	8.419	12.553	11.588		0.882608	0.057454	0.646621	0.545174	0.881306	0.947951
				13.449	16.045	15.689	15.232	15.395	13.672			11.668	0.96	9.215	8.303	11.761	12.075		0.957176	0.138608	0.626061	0.272357	0.90525	1.00722
				13.808	17.656	15.801	16.337	12.584	14.079			11.789	2.316	8.922	4.148	6.046	12.83		0.977465	0.141421	0.565995	0.259094	0.835982	0.996075
				15.456	16.566	13.757	12.457	16.21	15.486			12.785	2.363	8.066	3.946	12.036	12.688		0.89002	0.072416	0.595397	0.338214	0.87435	0.996075
				12.11	17.433	15.217	13.416	9.349	10.745			13.056	1.21	8.485	5.151	12.363	12.688		0.755783	0.087438	0.612097	0.38805	0.699202	0.888051
				13.64	16.298	15.062	15.379	12.059	12.886			11.888	1.461	8.723	5.91	11.417	11.312			0.138728	0.653919	0.49258	0.818847	0.944575
				13.603	17.218	12.561	11.796	14.363	6.792			10.095	2.318	9.319	7.502	11.941	12.032			0.144413	0.622693	0.150492	0.859706	0.951091
				13.355	17.285	14.285	13.495	13.277	17.753				2.413	8.874	2.292	9.549	12.115			0.15357	0.593011	0.266185	0.948817	0.937117
				12.396	17.395	14.932	15.998	14.975	8.938				2.566	8.451	4.054	11.183	11.937			0.14555	0.5434	0.274655	0.794611	0.933585
					17.571	14.083	14.289	13.371					2.432	7.744	4.183	11.741	11.892			0.182177	0.717283	0.204728	0.909643	0.87502
					18.528	16.161	14.581	13.3					3.044	10.222	3.118	12.958	11.146			0.17703	0.607045	0.494222		0.651123
					15.659	14.611	14.452	15.722					2.958	8.651	7.527	10.852	8.294			0.217847	0.343485
					16.246	14.991							3.64	4.895		12.423				0.137172	0.62157
					15.11	15.669							2.292	8.858							0.692232
						17.581								9.865
								Tukey's multiple comparisons test	Mean Diff,	95,00% CI of diff,	Significant?	Summary	Adjusted P Value
								aux1-22 vs. Col-0	0.6966	0,6189 to 0,7742	Yes	****	<0,0001
								aux1-22 vs. AUX1 #18	0.2522	0,1751 to 0,3294	Yes	****	<0,0001
								aux1-22 vs. AUX1 #25	0.4809	0,4022 to 0,5597	Yes	****	<0,0001
								aux1-22 vs. AUX1 3K>R #3	0.01166	-0,06770 to 0,09102	No	ns	0.9982
								aux1-22 vs. AUX1 3K>R #4	-0.05451	-0,1333 to 0,02425	No	ns	0.3495
								Col-0 vs. AUX1 #18	-0.4444	-0,5157 to -0,3730	Yes	****	<0,0001
								Col-0 vs. AUX1 #25	-0.2157	-0,2887 to -0,1426	Yes	****	<0,0001
								Col-0 vs. AUX1 3K>R #3	-0.6849	-0,7586 to -0,6112	Yes	****	<0,0001
								Col-0 vs. AUX1 3K>R #4	-0.7511	-0,8242 to -0,6780	Yes	****	<0,0001
								AUX1 #18 vs. AUX1 #25	0.2287	0,1562 to 0,3012	Yes	****	<0,0001
								AUX1 #18 vs. AUX1 3K>R #3	-0.2405	-0,3137 to -0,1673	Yes	****	<0,0001
								AUX1 #18 vs. AUX1 3K>R #4	-0.3067	-0,3793 to -0,2342	Yes	****	<0,0001
								AUX1 #25 vs. AUX1 3K>R #3	-0.4693	-0,5441 to -0,3944	Yes	****	<0,0001
								AUX1 #25 vs. AUX1 3K>R #4	-0.5354	-0,6097 to -0,4612	Yes	****	<0,0001
								AUX1 3K>R #3 vs. AUX1 3K>R #4	-0.06618	-0,1411 to 0,008715	No	ns	0.1166
