# Supplementary material for: Dual ubiquitin signalling by SLOMO controls AUX1 activity and turnover during root gravitropism
Source: EMBO J. 2026 Mar 17;45(8):2739–55. doi: 10.1038/s44318-026-00746-8 (PMC13083858; doi:10.1038/s44318-026-00746-8)
Supplement: Supplementary file 8 — Appendix Figures Source Data [file 44318_2026_746_MOESM8_ESM.zip]

Archive with 74 entries (50 files):
- Appendix Figure S7 Source Data/
- Appendix Figure S7 Source Data/Appendix Figure S7b.xls
- Appendix Figure S7 Source Data/Appendix Figure S7c.xls
- Appendix Figure S6 Source Data/
- Appendix Figure S6 Source Data/Appendix Figure S6b.xls
- Appendix Figure S6 Source Data/Appendix Figure S6a.xls
- Appendix Figure S5 Source Data/
- Appendix Figure S5 Source Data/Appendix figure 5f.xlsx
- Appendix Figure S5 Source Data/Appendix Figure S5e.xls
- Appendix Figure S5 Source Data/Appendix Figure S5c.xls
- Appendix Figure S5 Source Data/Appendix Figure S5b.xls
- Appendix Figure S3 Source Data/
- Appendix Figure S3 Source Data/Appendix Figure S3c.xls
- Appendix Figure S3 Source Data/Appendix Figure S3a.xls
- Appendix Figure S3 Source Data/Appendix Figure S3b/
- Appendix Figure S3 Source Data/Appendix Figure S3b/loading control.tiff
- Appendix Figure S3 Source Data/Appendix Figure S3b/Anti-RFP.tiff
- Appendix Figure S2 Source Data/
- Appendix Figure S2 Source Data/Appendix Figure 2c.xlsx
- Appendix Figure S2 Source Data/Appendix Figure S2b.xlsx
- Appendix Figure S2 Source Data/Appendix Figure S2a.xls
- Appendix Figure S1 Source Data/
- Appendix Figure S1 Source Data/Appendix Figure S1b.xls
- Appendix Figure S1 Source Data/Appendix Figure S1e.xls
- Appendix Figure S1 Source Data/._Appendix Figure S1e.xls
- Appendix Figure S1 Source Data/Appendix Figure S1c.xls
- Appendix Figure S25 Source Data/
- Appendix Figure S25 Source Data/Appendix Figure S25.xls
- Appendix Figure S24 Source Data/
- Appendix Figure S24 Source Data/Appendix Figure 24e.xls
- Appendix Figure S24 Source Data/Appendix figure 24d.xls
- Appendix Figure S23 Source Data/
- Appendix Figure S23 Source Data/Appendix Figure S23.xls
- Appendix Figure S21 Source Data/
- Appendix Figure S21 Source Data/Appendix Figure S21b.xls
- Appendix Figure S20 Source Data/
- Appendix Figure S20 Source Data/Appendix Figure S20.xls
- Appendix Figure S19 Source Data/
- Appendix Figure S19 Source Data/Appendix Figure S19.xls
- Appendix Figure S18 Source Data/
- Appendix Figure S18 Source Data/Appendix Figure S18b/
- Appendix Figure S18 Source Data/Appendix Figure S18b/Input_Loading control.tiff
- Appendix Figure S18 Source Data/Appendix Figure S18b/IP_anti-GFP.tiff
- Appendix Figure S18 Source Data/Appendix Figure S18b/Input_Anti-GFP.tiff
- Appendix Figure S18 Source Data/Appendix Figure S18b/IP_Anti-HA.tiff
- Appendix Figure S18 Source Data/Appendix Figure S18b/Input_Anti-HA.tiff
- Appendix Figure S18 Source Data/Appendix Figure S18a/
- Appendix Figure S18 Source Data/Appendix Figure S18a/Loading control.tiff
- Appendix Figure S18 Source Data/Appendix Figure S18a/Input_anti-GFP.tiff
- Appendix Figure S18 Source Data/Appendix Figure S18a/Input anti-HA.tiff
- Appendix Figure S17 Source Data/
- Appendix Figure S17 Source Data/Appendix Figure S17a.xls
- Appendix Figure S16 Source Data/
- Appendix Figure S16 Source Data/Appendix Figure S16d.xls
- Appendix Figure S16 Source Data/Appendix Figure S16f.xls
- Appendix Figure S16 Source Data/Appendix Figure S16b.xls
- Appendix Figure S15 Source Data/
- Appendix Figure S15 Source Data/Appendix Figure S15b.xls
- Appendix Figure S14 Source Data/
- Appendix Figure S14 Source Data/Appendix Figure S14a/
- Appendix Figure S14 Source Data/Appendix Figure S14a/Loading control.tiff
- Appendix Figure S14 Source Data/Appendix Figure S14a/Anti-AUX1.tiff
- Appendix Figure S14 Source Data/Appendix Figure 14b.xls
- Appendix Figure S13 Source Data/
- Appendix Figure S13 Source Data/Appendix Figure S13b.xls
- Appendix Figure S13 Source Data/Appendix Figure S13c.xls
- Appendix Figure S13 Source Data/Appendix Figure S13a.xls
- Appendix Figure S12 Source Data/
- Appendix Figure S12 Source Data/Appendix Figure S12b.xls
- Appendix Figure S9 Source Data/
- Appendix Figure S9 Source Data/IP_Anti-GFP.tiff
- Appendix Figure S9 Source Data/IP_Anti-RFP.tiff
- Appendix Figure S9 Source Data/Input_Anti-RFP.tiff
- Appendix Figure S9 Source Data/Input_Anti-GFP.tiff
