# Supplementary material for: Dual ubiquitin signalling by SLOMO controls AUX1 activity and turnover during root gravitropism
Source: EMBO J. 2026 Mar 17;45(8):2739–55. doi: 10.1038/s44318-026-00746-8 (PMC13083858; doi:10.1038/s44318-026-00746-8)
Supplement: Supplementary file 8 — Appendix Figures Source Data [file 44318_2026_746_MOESM8_ESM.zip › Appendix Figure S7 Source Data/Appendix Figure S7b.xls]

## Sheet: Sheet1
										Appendix Figure S7b
	Col-0	slomo-3	pSKS15::GFP:SLOMO in slomo-3_T1	pGLL23::GFP SLOMO in slomo-3_T1	pAT1G14220::GFP SLOMO in slomo-3_T1
	108.435	57.529	87.274	36.87	36.254
	90	80.538	74.476	61.557	43.152
	71.565	78.69	66.801	66.371	45
	95.711	107.103	86.987	79.216	53.13					Percentage( every 20 ° for one section)
	90	105.255	90	79.695	53.13							Col-0	slomo-3	pSKS15::GFP:SLOMO in slomo-3_T1	pGLL23::GFP SLOMO in slomo-3_T1	pAT1G14220::GFP SLOMO in slomo-3_T1
	98.746	99.462	79.992	66.801	57.995						0-20°	0	0	0	0	0
	108.435	93.576	45	81.254	57.995						21-40°	0.0566038	0.0217391	0.0357143	0.047619	0.04
	70.017	68.199	71.565	68.962	58.241						41-60°	0.113208	0.0869565	0.0714286	0.0952381	0.28
	102.529	105.255	66.038	77.276	60.642						61-80°	0.226415	0.217391	0.464286	0.571429	0.44
	75.964	109.983	82.405	72.646	60.945						81-100°	0.433962	0.26087	0.392857	0.190476	0.16
	90	131.186	90	56.31	63.435						101-120°	0.169811	0.282609	0.0357143	0.0952381	0.08
	36.87	98.746	97.595	66.934	63.435						121-140°		0.0869565
	95.194	145.305	83.66	105.255	64.983						141-160°		0.0434783
	75.964	104.036	90	75.069	65.376
	84.289	120.256	93.18	94.764	66.038
	80.538	90	64.983	64.359	66.371
	116.565	109.983	82.569	67.166	69.146							Col-0	slomo-3	pSKS15::GFP:SLOMO in slomo-3_T1	pGLL23::GFP SLOMO in slomo-3_T1	pAT1G14220::GFP SLOMO in slomo-3_T1
	90	67.38	63.435	67.751	78.69						0-100°	0.830189	0.586957	0.964286	0.904762	0.92
	101.31	138.814	28.072	112.834	79.114						101°-180°	0.169811	0.413043	0.0357143	0.0952381	0.08
	81.87	85.914	93.366	65.225	90
	90	113.629	65.556	81.87	90
	82.875	104.036	63.435	90	92.603
	57.995	111.038	102.995	71.565	94.086
	35.538	57.995	75.256	75.964	104.036
	104.036	90	54.462	81.87	109.44
	80.538	74.055	71.565	32.471
	116.565	78.69	65.556	41.186
	77.005	56.31	66.801	45
	90	90		57.095
	90	105.255		67.38
	102.529	72.897		68.749
	55.008	142.125		69.677
	90	71.565		73.74
	95.711	90		74.055
	50.711	77.905		75.256
	41.634	124.992		75.964
	97.125	104.036		77.905
	90	114.775		83.29
	45	77.905		90
	36.87	90		93.366
	63.435	53.13		113.962
	75.964	103.241		116.565
	75.964	31.608
	75.964	68.962
	66.801	81.87
	85.236	97.595
	55.008
	70.017
	74.055
	82.875
	82.875
	90
	104.036
