# Supplementary material for: Dual ubiquitin signalling by SLOMO controls AUX1 activity and turnover during root gravitropism
Source: EMBO J. 2026 Mar 17;45(8):2739–55. doi: 10.1038/s44318-026-00746-8 (PMC13083858; doi:10.1038/s44318-026-00746-8)
Supplement: Supplementary file 8 — Appendix Figures Source Data [file 44318_2026_746_MOESM8_ESM.zip › Appendix Figure S6 Source Data/Appendix Figure S6b.xls]

## Sheet: Sheet1
	Col-0	slomo-3	aux1-22	aux1-22 slomo-3
	33.69	48.814	8.746	0			Appendix Figure S6b
	36.87	55.514	15.945	9.462
	45	56.31	22.62	21.371					Col-0	slomo-3	aux1-22	aux1-22slomo-3
	48.366	57.995	26.565	21.801				0-30	0	0	0.125	0.134328
	53.973	59.534	26.565	24.775				30-60	0.136986	0.0406504	0.232143	0.164179
	56.31	63.435	28.301	26.565				60-90	0.60274	0.284553	0.214286	0.223881
	56.31	63.435	29.055	26.565				90-120	0.246575	0.528455	0.160714	0.238806
	56.31	66.801	32.005	27.35				120-150	0.0136986	0.146341	0.0714286	0.0597015
	59.744	67.166	32.471	28.179				150-180			0.0535714	0.0298507
	59.744	71.565	33.69	30.069				180-210			0	0
	60.255	71.565	33.69	33.69				210-240			0	0
	60.945	74.055	33.69	33.69				240-270			0	0.0746269
	62.36	74.055	39.094	33.69				270-300			0.0178571	0.0298507
	63.435	75.964	41.634	38.66				300-330			0.0357143	0.0447761
	63.951	78.69	45	39.806				330-360			0.0892857	0
	64.983	79.389	48.814	48.814
	65.556	81.87	50.194	56.31
	66.038	81.87	50.711	56.31
	66.801	81.87	52.125	57.995
	68.199	82.875	59.036	59.931
	68.199	83.898	61.39	63.435
	69.444	83.991	63.435	66.038
	71.565	84.289	66.038	66.801
	72.897	90	66.038	66.801
	73.811	90	71.565	68.962
	75.069	90	71.565	70.017
	75.964	90	77.471	71.565
	79.138	90	84.289	74.055
	79.483	90	84.806	81.027
	79.695	90	90	84.289
	80.538	90	90	85.236
	81.87	90	90	90
	81.87	90	95.711	90
	81.87	90	106.699	90
	82.875	90	108.435	90
	83.29	90	108.435	91.975
	83.66	90	111.801	100.62
	83.66	90	116.565	101.31
	83.66	90	116.565	101.31
	84.274	90	116.565	101.31
	85.236	90.503	116.565	104.036
	86.186	90.603	127.875	106.26
	86.634	90.868	129.806	107.354
	87.064	94.764	135	110.225
	87.397	94.764	138.366	111.801
	88.755	95.711	169.695	111.801
	89.602	95.711	180	114.444
	90	96.34	180	114.444
	90	96.34	292.464	116.565
	90	96.459	306.87	116.565
	90	96.812	320.711	119.055
	90	97.125	330.945	122.735
	90	97.595	333.435	126.027
	90	98.13	336.801	135
	90.971	99.462	337.38	135
	94.399	100.008	340.017	150.945
	95.194	100.62		180
	95.194	101.31		243.435
	97.125	101.31		258.69
	98.616	102.095		257.905
	99.462	102.529		257.471
	101.31	102.529		270
	101.31	102.995		257.005
	102.095	103.272		296.565
	105.255	104.036		315
	105.945	104.036		318.814
	107.447	104.036		329.744
	108.435	104.931
	111.038	105.945
	111.801	105.945
	113.962	105.945
	119.476	106.435
	120.964	107.103
		108.435
		108.435
		108.435
		108.435
		109.477
		109.654
		109.654
		109.983
		110.225
		110.481
		110.556
		111.251
		111.801
		111.801
		111.801
		111.801
		111.801
		111.801
		111.801
		112.62
		113.199
		113.199
		113.199
		113.962
		114.444
		116.565
		116.565
		116.565
		116.565
		116.565
		118.072
		119.745
		120.256
		121.608
		122.005
		122.005
		123.69
		124.695
		124.695
		124.695
		125.538
		127.875
		127.875
		128.66
		129.806
		129.806
		131.186
		135
		135
		137.726
