# Supplementary material for: Dual ubiquitin signalling by SLOMO controls AUX1 activity and turnover during root gravitropism
Source: EMBO J. 2026 Mar 17;45(8):2739–55. doi: 10.1038/s44318-026-00746-8 (PMC13083858; doi:10.1038/s44318-026-00746-8)
Supplement: Supplementary file 8 — Appendix Figures Source Data [file 44318_2026_746_MOESM8_ESM.zip › Appendix Figure S5 Source Data/Appendix figure 5f.xlsx]

## Sheet: Sheet1
	Appendix Figure S5f
		Upper side												Lower Side
	0 h	3295.79	3466.06	3686.35	3745.01	4343.52	4044.66	3666.73	3670.71	2974.03	3970.35	3598.2	3878.8	3089	3519.2	3636.12	3706.03	3915.56	3538.96	3669.12	3647.97	3024.91	3699.29	3750.71	3739.51
	2 h	2901.57	2856.45	3341.55	3114.41	3563.89	3290.39	3378.51	3350.64	2969.91	3440.2	3261.25	3616.16	2885.47	3172.15	3335.35	3295.27	3576.59	3119.44	3354.92	3431.79	3088.2	3560.36	3526.12	3629.35
	4 h	2786.9	2836.23	2937.35	2904.05	3429.78	2996.21	3293.82	3301.52	2857.85	3224.94	3261.56	3372.42	2716.71	2830.78	2866.99	2995.45	3366.77	3137.64	3364.2	3422.53	2989.49	3554.16	3325.27	3514.82
	6 h	2808	2835.29	2942.51	2883.42	3424.68	3411.86	3116.92	3136.99	2842.12	3060.48	3136.49	3320.77	2786.4	2794.57	2829.28	2876.06	3453.28	3418.2	3239.48	3225.28	2915.13	3170.52	3197.88	3508.34
