# Supplementary material for: Dual ubiquitin signalling by SLOMO controls AUX1 activity and turnover during root gravitropism
Source: EMBO J. 2026 Mar 17;45(8):2739–55. doi: 10.1038/s44318-026-00746-8 (PMC13083858; doi:10.1038/s44318-026-00746-8)
Supplement: Supplementary file 8 — Appendix Figures Source Data [file 44318_2026_746_MOESM8_ESM.zip › Appendix Figure S5 Source Data/Appendix Figure S5e.xls]

## Sheet: Sheet1
	Appendix Figure S5e
		Ratio of fluorescence intensity (Lower side/upper side)
		0h	2h	4h	6h
		0.937255	0.994452	0.974814	0.992308
		1.01533	1.11052	0.998078	0.985637
		0.986375	0.998144	0.976048	0.961522
		0.98959	1.05807	1.03147	0.997447
		0.901472	1.00356	0.981629	1.00835
		0.874971	0.948045	1.0472	1.00186
		1.00065	0.993018	1.02137	1.03932
		0.993806	1.02422	1.03665	1.02814
		1.01711	1.03983	1.04606	1.02569
		0.931729	1.03493	1.10209	1.03596
		1.04238	1.08122	1.01953	1.01957
		0.964088	1.00365	1.04223	1.05648
		Tukey's multiple comparisons test	Mean Diff.	95.00% CI of diff.	Below threshold?	Summary	Adjusted P Value
		0 vs. 2	-0.05291	-0.09699 to -0.008821	Yes	*	0.013
		0 vs. 4	-0.05187	-0.09595 to -0.007781	Yes	*	0.0153
		0 vs. 6	-0.04146	-0.08555 to 0.002626	No	ns	0.072
		2 vs. 4	0.00104	-0.04305 to 0.04513	No	ns	>0.9999
		2 vs. 6	0.01145	-0.03264 to 0.05553	No	ns	0.8991
		4 vs. 6	0.01041	-0.03368 to 0.05449	No	ns	0.9217
