# Supplementary material for: Dual ubiquitin signalling by SLOMO controls AUX1 activity and turnover during root gravitropism
Source: EMBO J. 2026 Mar 17;45(8):2739–55. doi: 10.1038/s44318-026-00746-8 (PMC13083858; doi:10.1038/s44318-026-00746-8)
Supplement: Supplementary file 8 — Appendix Figures Source Data [file 44318_2026_746_MOESM8_ESM.zip › Appendix Figure S5 Source Data/Appendix Figure S5c.xls]

## Sheet: Sheet1
		Appendix Figure S5c
			Upper side												Lower side
		0 h	16842.4	15112	17695.1	16577.7	16993.5	14243.2	17627.2	15991.4	15048	16851.4	11999.1	15826	20597.7	13528.3	14413.4	16952.8	17836.6	14632.5	17771.2	17304.3	14511.5	16249.6	16266.9	16638.1
		2 h	16174.7	16885.8	17116.2	18903.8	15707.5	16797	19414.3	17624.7	15192.3	15404.6	13462.2	17398.2	20174.3	15212.6	15641	21499.9	18032.1	17637.5	18343.7	17843.3	16619.6	16225.5	16873.2	17285.4
		4 h	18029.7	17186.7	19731.9	19426.7	15646	19868.2	16940.4	18510.1	16873.4	17613.3	13321.4	19957.9	20285.7	17313.9	17162.5	22685.5	17461.9	17694.6	20515.2	17814.6	17453.5	15108.7	16176.4	16113.2
		6 h	19173.1	19308.5	19090.9	18222.4	15293.1	22165.9	15466	15479.5	14826.1	13949.4	11293.9	15460.4	19644.2	16990.8	17151.8	20948.6	18518.7	19138.2	18430.1	14793.6	14131.1	13140.2	13131.2	15127.2
