# Supplementary material for: Dual ubiquitin signalling by SLOMO controls AUX1 activity and turnover during root gravitropism
Source: EMBO J. 2026 Mar 17;45(8):2739–55. doi: 10.1038/s44318-026-00746-8 (PMC13083858; doi:10.1038/s44318-026-00746-8)
Supplement: Supplementary file 8 — Appendix Figures Source Data [file 44318_2026_746_MOESM8_ESM.zip › Appendix Figure S5 Source Data/Appendix Figure S5b.xls]

## Sheet: Sheet1
	Appendix Figure S5b
		Ratio of fluorescence intensity (Lower side/upper side)
		0h	2h	4h	6h
		1.22297	1.24728	1.12512	1.02457
		0.895204	0.900914	1.0074	0.879963
		0.814544	0.913816	0.869786	0.898424
		1.02263	1.13733	1.16775	1.14961
		1.04961	1.14799	1.11606	1.21092
		1.02733	1.05004	0.890602	0.863409
		1.00817	0.944855	1.21102	1.19165
		1.0821	1.01241	0.962426	0.95569
		0.964347	1.09394	1.03438	0.953124
		0.964291	1.05329	0.857799	0.941988
		1.35567	1.25337	1.21432	1.16269
		1.05131	0.993513	0.807363	0.978445
		Tukey's multiple comparisons test	Mean Diff.	95.00% CI of diff.	Below threshold?	Summary	Adjusted P Value
		0 vs. 2	-0.02421	-0.1696 to 0.1212	No	ns	0.9703
		0 vs. 4	0.01618	-0.1292 to 0.1616	No	ns	0.9908
		0 vs. 6	0.02064	-0.1248 to 0.1661	No	ns	0.9812
		2 vs. 4	0.04039	-0.1050 to 0.1858	No	ns	0.8797
		2 vs. 6	0.04486	-0.1006 to 0.1903	No	ns	0.843
		4 vs. 6	0.004463	-0.1409 to 0.1499	No	ns	0.9998
