# Supplementary material for: Dual ubiquitin signalling by SLOMO controls AUX1 activity and turnover during root gravitropism
Source: EMBO J. 2026 Mar 17;45(8):2739–55. doi: 10.1038/s44318-026-00746-8 (PMC13083858; doi:10.1038/s44318-026-00746-8)
Supplement: Supplementary file 8 — Appendix Figures Source Data [file 44318_2026_746_MOESM8_ESM.zip › Appendix Figure S3 Source Data/Appendix Figure S3c.xls]

## Sheet: Sheet1
	Appendix Figure S3c
		Col-0	#15	#17
	Angle	35.538	48.366	45
		45	57.995	68.199
		48.013	36.87	65.556
		48.366	63.435	67.083
		52.125	67.38	81.254
		53.616	59.036	94.399
		55.008	66.801	70.346
		56.31	56.31	85.236
		59.036	90	73.301
		59.036	72.897	80.538
		60.255	74.745	83.66
		60.642	50.194	67.38
		66.371	74.745	49.399
		68.199	78.69	56.31
		68.199	59.036	79.695
		71.565	84.289	41.634
		71.565	40.601	77.471
		79.695	45	90
		81.027	77.471	90
		82.875	68.199	68.199
		83.66	45	68.199
		83.66	56.31	78.69
		83.66	90	79.695
		84.56	66.038	68.199
		85.601	52.125	59.036
		85.914	73.301	61.39
		86.987	73.301	75.069
		86.987	84.289	90
		86.987	60.255	111.801
		87.138	67.38	52.125
		90	66.801	29.055
		90	75.069	45
		90	67.38	57.529
		90	63.435	65.556
		90	51.34	66.038
		90	57.529	66.801
		90	36.87	70.017
		90	35.538	75.964
		90	71.565	80.538
		90	74.055	109.983
		92.726	53.13	66.801
		93.576	61.39	94.086
		95.194	70.017	82.875
		95.711	90	90
		96.34	75.964	45
		99.462	63.435	80.538
		102.995	77.905	65.556
		103.392	80.538	75.964
		104.931	82.405	56.31
		105.255	68.199	81.87
		106.699	68.199	80.538
		106.699	73.301	94.764
		109.29	45	90
		110.556	55.305	41.987
		111.801	71.565	60.945
		112.62	23.962	63.435
		113.962	45	90
		116.565	29.745	41.634
		116.565	77.471	68.199
		116.565	45	85.601
		119.055	65.225	68.199
		119.055	48.814	79.852
		120.964	105.255	67.38
		123.69	100.305	53.973
		123.69	53.13	99.462
		146.31	38.66	71.565
			38.66	38.66
			66.038	41.634
			74.055	59.036
			84.289	65.556
			74.055	74.745
			74.745	78.69
			85.236	78.69
				79.695
				80.538
				82.875
				90
				90
	Percentage( every 30 ° for one section)
		Col-0	#15	#17
	0-30 °	0	0.0273973	0.0128205
	31-60 °	0.151515	0.342466	0.205128
	61-90 °	0.454545	0.60274	0.705128
	91-120 °	0.333333	0.0273973	0.0769231
	121-150 °	0.0606061	0	0
	151-180 °	0	0	0
