# Supplementary material for: Dual ubiquitin signalling by SLOMO controls AUX1 activity and turnover during root gravitropism
Source: EMBO J. 2026 Mar 17;45(8):2739–55. doi: 10.1038/s44318-026-00746-8 (PMC13083858; doi:10.1038/s44318-026-00746-8)
Supplement: Supplementary file 8 — Appendix Figures Source Data [file 44318_2026_746_MOESM8_ESM.zip › Appendix Figure S3 Source Data/Appendix Figure S3a.xls]

## Sheet: Sheet1
		Appendix Figure S3a
			Col-0	#15	#17
		Rep1	0.96056	124.668	61.5824
		Rep2	1.04568	85.2984	33.9879
		Rep3	1.01709	84.1241	42.5754
		Tukey's multiple comparisons test	Mean Diff,	95,00% CI of diff,	Significant?	Summary	Adjusted P Value
		Col-0 vs. #15	-97.02	-136,2 to -57,89	Yes	***	0.0007
		Col-0 vs. #17	-45.04	-84,17 to -5,909	Yes	*	0.0286
		#15 vs. #17	51.98	12,85 to 91,11	Yes	*	0.0154
		Genotype	p=0.0008
