# Supplementary material for: Dual ubiquitin signalling by SLOMO controls AUX1 activity and turnover during root gravitropism
Source: EMBO J. 2026 Mar 17;45(8):2739–55. doi: 10.1038/s44318-026-00746-8 (PMC13083858; doi:10.1038/s44318-026-00746-8)
Supplement: Supplementary file 8 — Appendix Figures Source Data [file 44318_2026_746_MOESM8_ESM.zip › Appendix Figure S2 Source Data/Appendix Figure 2c.xlsx]

## Sheet: Sheet1
	Appendix Figure S2c
	Col-0	slomo-4	#35	#36	slomo-5	#15	#20
	119.476	97.125	120	97.595	81.027	56.31	26.565
	107.447	107.103	59.744	29.055	75.256	92.862	32.735
	105.255	74.476	101.31	90	90	83.66	34.695
	120.964	77.471	108.435	33.69	104.036	82.875	39.806
	90	96.009	63.435	85.914	97.125	77.471	45			Percentage( every 30 ° for one section)
	90		113.962	90	60.945	39.094	47.121				Col-0	slomo-4	#35	#36	slomo-5	#15	#20
	89.602	93.576	68.199	57.995	95.194	45	47.291			0-30 °	0	0	0	0.0434783	0	0	0.0227273
	66.038	105.945	45	71.565	78.69	80.538	49.399			31-60 °	0.149533	0.027027	0.428571	0.130435	0.0909091	0.157895	0.295455
	86.186	93.18	30.256	90	83.66	90	50.711			61-90 °	0.570093	0.405405	0.367347	0.521739	0.5	0.657895	0.590909
	84.274	85.914	102.995	84.289	115.017	75.964	51.34			91-120 °	0.271028	0.540541	0.204082	0.304348	0.409091	0.184211	0.0909091
	62.36	77.905	66.801	96.34	102.529	93.814	51.34			121-150 °	0.00934579	0.027027
	95.194	92.726	86.186	100.305	93.18	85.914	53.13
	90.971	90	68.199	79.695	68.962	76.607	56.31
	101.31	94.399	56.31	101.31	106.39	90	59.036				Col-0	slomo-4	#35	#36	slomo-5	#15	#20
	90		84.806	81.254	70.017		60.945			0-90°	0.719626	0.432432	0.795918	0.695652	0.590909	0.815789	0.909091
	82.875	90	97.125	36.87	67.38	59.036	61.557			91-180°	0.280374	0.567568	0.204082	0.304348	0.409091	0.184211	0.0909091
	83.66	68.962	104.931	90	90	55.305	61.928
	97.125	114.444	57.529	67.38	71.565	73.61	64.799
	90	93.013	60.945	100.305	84.289	103.241	64.983
	63.951	81.87	53.973	97.125	77.005	98.13	65.556
	56.31		48.013	118.61	51.34		66.038
	75.069	97.125	79.695	98.746	75.069	86.82	67.62
	87.064	90	99.462	101.31	101.31	71.565	68.199
	81.87	90	90	63.435	107.354	75.964	70.017
	81.87		38.66	90	99.462		71.565
	87.397	92.726	45	26.565	109.983	90	72.255
	90	113.629	61.39	94.764	86.987	104.036	72.646
	79.483	120.964	41.987	67.38	84.56	108.435	74.055
	80.538		56.31	67.38	97.125		75.256
	56.31	101.31	51.34	77.471	70.017	56.976	77.471
	88.755	94.086	84.806	90	92.603	81.469	78.69
	95.194	119.745	80.538	107.103	45	78.69	79.695
	90	90	75.964	71.565	79.992	64.799	81.469
	83.29	96.34	33.69	45	90	81.028	83.66
	81.87	80.538	57.995	108.435	64.983	94.086	83.66
	85.236	119.055	50.711	81.87	55.305	90	83.991
	68.199	57.529	101.31	90	59.744	82.235	86.82
	90	90	116.565	51.34	99.462	69.444	90
	79.138	110.556	90	66.038	108.435	79.992	90
	98.616	90	77.471	71.565	85.03	86.186	90
	60.945		79.695	90	85.914		96.009
	111.038	101.31	56.31	90	97.125	75.069	98.13
	60.255		47.726	77.005	113.962		101.31
	73.811	65.556	55.008	108.435	92.49	62.354	107.354
	63.435		45	33.69
	99.462		49.399	118.61
	69.444		56.31
	66.801		66.371
	33.69		90
	36.87
	40.601
	45
	46.975
	48.013
	48.366
	50.194
	53.973
	56.31
	59.036
	59.036
	59.744
	59.744
	61.39
	63.435
	64.983
	65.225
	65.556
	68.199
	68.199
	71.565
	72.897
	75.964
	75.964
	79.695
	80.538
	82.405
	83.66
	83.66
	84.289
	84.806
	86.634
	86.634
	86.634
	90
	90
	90
	90
	90
	90
	94.399
	94.399
	101.31
	102.095
	102.995
	104.036
	105.255
	105.255
	105.945
	105.945
	108.435
	108.435
	108.435
	111.801
	113.629
	113.962
	113.962
	114.444
