# Supplementary material for: Dual ubiquitin signalling by SLOMO controls AUX1 activity and turnover during root gravitropism
Source: EMBO J. 2026 Mar 17;45(8):2739–55. doi: 10.1038/s44318-026-00746-8 (PMC13083858; doi:10.1038/s44318-026-00746-8)
Supplement: Supplementary file 8 — Appendix Figures Source Data [file 44318_2026_746_MOESM8_ESM.zip › Appendix Figure S2 Source Data/Appendix Figure S2b.xlsx]

## Sheet: Sheet1
	Appendix Figure S2b
		Col-0	slomo-4	#35	#36	slomo-5	#15	#20		Percentage( every 20 ° for one section)
		119.476	97.125	120	97.595	81.027	56.31	26.565			Col-0	slomo-4	#35	#36	slomo-5	#15	#20
		107.447	107.103	59.744	29.055	75.256	92.862	32.735		0-20°	0	0	0	0	0	0	0
		105.255	74.476	101.31	90	90	83.66	34.695		20-40°	0.0186916	0	0.0612245	0.108696	0.0232558	0.0526316	0.153846
		120.964	77.471	108.435	33.69	104.036	82.875	39.806		40-60°	0.130841	0.0540541	0.367347	0.0652174	0	0.131579	0.0961538
		90	96.009	63.435	85.914	97.125	77.471	45		60-80°	0.233645	0.135135	0.22449	0.23913	0.0232558	0.263158	0.288462
		90		113.962	90	60.945	39.094	47.121		80-100°	0.411215	0.243243	0.183673	0.391304	0.209302	0.394737	0.288462
		89.602	93.576	68.199	57.995	95.194	45	47.291		100-120°	0.196262	0.513514	0.163265	0.195652	0.697674	0.157895	0.134615
		66.038	105.945	45	71.565	78.69	80.538	49.399		120-140°	0.00934579	0.027027	0	0	0.0465116	0	0.0384615
		86.186	93.18	30.256	90	83.66	90	50.711		140-160°	0	0.027027	0	0	0	0	0
		84.274	85.914	102.995	84.289	115.017	75.964	51.34
		62.36	77.905	66.801	96.34	102.529	93.814	51.34
		95.194	92.726	86.186	100.305	93.18	85.914	53.13			Col-0	slomo-4	#35	#36	slomo-5	#15	#20
		90.971	90	68.199	79.695	68.962	76.607	56.31		0-100°	0.794393	0.432432	0.836735	0.804348	0.255814	0.842105	0.826923
		101.31	94.399	56.31	101.31	106.39	90	59.036		101-180°	0.205607	0.567568	0.163265	0.195652	0.744186	0.157895	0.173077
		90		84.806	81.254	70.017		60.945
		82.875	90	97.125	36.87	67.38	59.036	61.557
		83.66	68.962	104.931	90	90	55.305	61.928
		97.125	114.444	57.529	67.38	71.565	73.61	64.799
		90	93.013	60.945	100.305	84.289	103.241	64.983
		63.951	81.87	53.973	97.125	77.005	98.13	65.556
		56.31		48.013	118.61	51.34		66.038
		75.069	97.125	79.695	98.746	75.069	86.82	67.62
		87.064	90	99.462	101.31	101.31	71.565	68.199
		81.87	90	90	63.435	107.354	75.964	70.017
		81.87		38.66	90	99.462		71.565
		87.397	92.726	45	26.565	109.983	90	72.255
		90	113.629	61.39	94.764	86.987	104.036	72.646
		79.483	120.964	41.987	67.38	84.56	108.435	74.055
		80.538		56.31	67.38	97.125		75.256
		56.31	101.31	51.34	77.471	70.017	56.976	77.471
		88.755	94.086	84.806	90	92.603	81.469	78.69
		95.194	119.745	80.538	107.103	45	78.69	79.695
		90	90	75.964	71.565	79.992	64.799	81.469
		83.29	96.34	33.69	45	90	81.028	83.66
		81.87	80.538	57.995	108.435	64.983	94.086	83.66
		85.236	119.055	50.711	81.87	55.305	90	83.991
		68.199	57.529	101.31	90	59.744	82.235	86.82
		90	90	116.565	51.34	99.462	69.444	90
		79.138	110.556	90	66.038	108.435	79.992	90
		98.616	90	77.471	71.565	85.03	86.186	90
		60.945		79.695	90	85.914		96.009
		111.038	101.31	56.31	90	97.125	75.069	98.13
		60.255		47.726	77.005	113.962		101.31
		73.811	65.556	55.008	108.435	92.49	62.354	107.354
		63.435		45	33.69
		99.462		49.399	118.61
		69.444		56.31
		66.801		66.371
		33.69		90
		36.87
		40.601
		45
		46.975
		48.013
		48.366
		50.194
		53.973
		56.31
		59.036
		59.036
		59.744
		59.744
		61.39
		63.435
		64.983
		65.225
		65.556
		68.199
		68.199
		71.565
		72.897
		75.964
		75.964
		79.695
		80.538
		82.405
		83.66
		83.66
		84.289
		84.806
		86.634
		86.634
		86.634
		90
		90
		90
		90
		90
		90
		94.399
		94.399
		101.31
		102.095
		102.995
		104.036
		105.255
		105.255
		105.945
		105.945
		108.435
		108.435
		108.435
		111.801
		113.629
		113.962
		113.962
		114.444
