# Supplementary material for: Dual ubiquitin signalling by SLOMO controls AUX1 activity and turnover during root gravitropism
Source: EMBO J. 2026 Mar 17;45(8):2739–55. doi: 10.1038/s44318-026-00746-8 (PMC13083858; doi:10.1038/s44318-026-00746-8)
Supplement: Supplementary file 8 — Appendix Figures Source Data [file 44318_2026_746_MOESM8_ESM.zip › Appendix Figure S2 Source Data/Appendix Figure S2a.xls]

## Sheet: Sheet1
	Appendix Figure S2a
		Col-0	slomo-3	#16	#31
	Angle	90	109.477	33.69	78.111
		97.125	90	39.289	67.38
		90.971	131.186	41.987	86.169
		90	90	48.367	61.39		Percentage( every 30 ° for one section)
		81.87	63.435	53.13	105.255			Col-0	slomo-3	#16	#31
		90	55.514	55.84	90		0-30 °	0	0	0	0
		56.31	90.868	56.31	64.882		31-60 °	0.149533	0.0361446	0.214286	0.119048
		98.616	116.565	59.744	50.194		61-90 °	0.570093	0.373494	0.380952	0.547619
		79.483	90.503	59.744	84.289		91-120 °	0.271028	0.493976	0.404762	0.333333
		95.194	109.654	61.699	99.801		121-150 °	0.00934579	0.0963855	0	0
		90	103.272	63.435	61.39
		62.36	106.435	63.435	86.634
		86.186	128.66	77.005	52.125
		87.397	102.529	79.695	84.289
		79.138	96.459	79.695	108.784
		80.538	90	83.991	61.699			Col-0	slomo-3	#16	#31
		107.447	90	83.991	96.34		0-90°	0.719626	0.409639	0.595238	0.666667
		60.945	48.814	84.559	85.236		91-180°	0.280374	0.590361	0.404762	0.333333
		82.875	90	87.955	76.341
		105.255	123.69	90	76.759
		111.038	75.964	90	80.538
		63.951	122.005	90	87.04
		87.064	129.806	90	88.475
		119.476	83.898	90	90
		81.87	108.435	90	94.438
		60.255	82.875	92.603	76.561
		83.66	95.711	93.814	81.87
		120.964	74.055	97.125	95.711
		81.87	63.435	98.13	81.027
		89.602	90	98.746	54.282
		84.274	110.481	100.62	89.571
		95.194	90	101.31	97.595
		101.31	90	103.241	97.595
		66.038	90	104.036	96.71
		90	111.801	104.931	108.435
		88.755	90.603	105.945	83.833
		83.29	79.389	110.556	90.322
		68.199	96.812	112.62	55.62
		75.069	137.726	112.62	113.962
		85.236	118.072	113.962	102.529
		73.811	107.103	116.565	47.98
		90	78.69	119.055	93.576
		113.962	57.995
		65.556	66.801
		111.801	71.565
		90	71.565
		86.634	74.055
		101.31	81.87
		56.31	81.87
		36.87	84.289
		33.69	90
		75.964	90
		72.897	90
		64.983	90
		86.634	90
		40.601	90
		113.629	90
		69.444	95.711
		83.66	96.34
		80.538	97.125
		83.66	98.13
		71.565	101.31
		45	102.529
		68.199	104.036
		59.744	104.036
		108.435	105.945
		48.366	105.945
		59.744	105.945
		105.945	108.435
		105.945	108.435
		79.695	109.983
		94.399	110.556
		99.462	111.801
		63.435	111.801
		108.435	111.801
		63.435	113.199
		102.095	113.199
		53.973	113.199
		90	116.565
		90	116.565
		108.435	119.745
		56.31	129.806
		66.801	135
		84.289
		104.036
		90
		105.255
		90
		48.013
		68.199
		114.444
		59.036
		90
		84.806
		59.036
		50.194
		86.634
		61.39
		113.962
		65.225
		82.405
		75.964
		105.255
		102.995
		94.399
		90
		46.975
