# Supplementary material for: Dual ubiquitin signalling by SLOMO controls AUX1 activity and turnover during root gravitropism
Source: EMBO J. 2026 Mar 17;45(8):2739–55. doi: 10.1038/s44318-026-00746-8 (PMC13083858; doi:10.1038/s44318-026-00746-8)
Supplement: Supplementary file 8 — Appendix Figures Source Data [file 44318_2026_746_MOESM8_ESM.zip › Appendix Figure S1 Source Data/Appendix Figure S1b.xls]

## Sheet: Sheet1
	Appendix Figure S1b
	mm	Col-0	slomo-3	slomo-4	slomo-5
		45.045	41.744	52.043	48.629
		46.417	55.311	51.281	54.046
		37.447	40.235	47.182	55.065
		45.461	44.501	55.006	46.797
		39.941	49.983	52.433	43.418
		39.402	43.255	48.746	55.958
		44.561	48.513	53.554	46.623
		36.937	53.541	47.475	48.687
		48.534	48.307	52.349	52.066
		35.89	45.5	47.378	46.193
		41.294	46.033	55.174	48.364
		40.301	38.876	49.517	40.027
		48.763	54.569	51.463
		44.237	44.503	58.13
		41.55	46.616	56.267
		33.0045	39.788	58.132
		42.9628	45.276	40.815
		40.8553	44.942
		43.3804	42.917
		42.6717	40.815
		42.2298	38.3233
		39.7491	45.5416
		43.0917	44.3847
		39.8459	50.0258
		43.7678	35.3104
		50.3388	51.2994
		37.8885	39.5895
		45.4574	46.7787
		45.0839	45.8653
		41.3763	48.9755
		48.6986	48.3169
		50.326	62.493
		45.9578	54.9351
		46.9555	54.653
		52.9532	59.9871
		49.0154	52.2781
		51.4565	52.919
			48.6789
		One-way ANOVA
		Tukey's multiple comparisons test	Mean Diff,	95,00% CI of diff,	Significant?	Summary	Adjusted P Value
		Col-0 vs. slomo-3	-3.662	-6,801 to -0,5225	Yes	*	0.0154
		Col-0 vs. slomo-4	-7.995	-11,98 to -4,012	Yes	****	<0,0001
		Col-0 vs. slomo-5	-5.232	-9,748 to -0,7171	Yes	*	0.0163
		slomo-3 vs. slomo-4	-4.333	-8,299 to -0,3670	Yes	*	0.0265
		slomo-3 vs. slomo-5	-1.571	-6,071 to 2,930	No	ns	0.7986
		slomo-4 vs. slomo-5	2.762	-2,362 to 7,887	No	ns	0.4972
		Genotype	p<0.0001
