# Supplementary material for: Dual ubiquitin signalling by SLOMO controls AUX1 activity and turnover during root gravitropism
Source: EMBO J. 2026 Mar 17;45(8):2739–55. doi: 10.1038/s44318-026-00746-8 (PMC13083858; doi:10.1038/s44318-026-00746-8)
Supplement: Supplementary file 8 — Appendix Figures Source Data [file 44318_2026_746_MOESM8_ESM.zip › Appendix Figure S1 Source Data/Appendix Figure S1e.xls]

## Sheet: Sheet1
	Appendix Figure S1e
		Col-0	slomo-3
		266.471	381.765
		244.118	368.235
		312.941	445.294
		209.412	486.471
		294.118	403.529
		348.824	388.824
		278.235	335.294
		248.235	381.765
		244.706	350
		334.118	408.235
		301.176	456.471
		303.529	425.882
		312.941	371.176
		296.471	394.118
		306.471	423.529
		306.471	372.353
		298.235	395.294
		325.294	389.412
		327.059	409.412
			402.941
		P value	<0,0001
		P value summary	****
		Significantly different (P < 0.05)?	Yes
