# Supplementary material for: Dual ubiquitin signalling by SLOMO controls AUX1 activity and turnover during root gravitropism
Source: EMBO J. 2026 Mar 17;45(8):2739–55. doi: 10.1038/s44318-026-00746-8 (PMC13083858; doi:10.1038/s44318-026-00746-8)
Supplement: Supplementary file 8 — Appendix Figures Source Data [file 44318_2026_746_MOESM8_ESM.zip › Appendix Figure S1 Source Data/Appendix Figure S1c.xls]

## Sheet: Sheet1
	Appendix Figure S1c
		Col-0	slomo-3	slomo-4	slomo-5
		0.3774	0.359333	0.499587	0.53466
		0.387789	0.506228	0.604512	0.518077
		0.507384	0.521934	0.339112	0.472169
		0.35195	0.539314	0.345417	0.406009
		0.32548	0.420143	0.591231	0.48367
		0.380691	0.416137	0.492348	0.482505
		0.291735	0.453487	0.634873	0.450421
		0.460243	0.522964	0.547657	0.472405
		0.473895	0.43472	0.439359	0.614605
		0.278629	0.373626	0.40103	0.389669
		0.387465	0.412747	0.634357	0.392854
		0.397012	0.385842	0.444292	0.47468
		0.410147	0.348183	0.524649
		0.45211	0.449408	0.464476
		0.264741	0.493393	0.479855
		0.393885	0.62833	0.516067
		0.302588	0.485909	0.588019
		0.293719	0.556273
		0.345779	0.372813
		0.44526	0.490016
		0.331519	0.469688
		0.352209	0.636781
		0.417713	0.518196
		0.401547	0.739618
		0.456957	0.736326
		0.317846	0.565309
		0.343112	0.555703
		0.461971	0.641318
		0.465798	0.501468
		0.483368	0.694225
		0.390155	0.6209
		0.377538	0.656073
		0.391663	0.600709
		0.468529	0.585512
		0.434346	0.71682
		0.408035	0.554726
		0.388678	0.529111
			0.51357
		One-way ANOVA
		Tukey's multiple comparisons test	Mean Diff,	95,00% CI of diff,	Significant?	Summary	Adjusted P Value
		Col-0 vs. slomo-3	-0.1368	-0,1887 to -0,08489	Yes	****	<0,0001
		Col-0 vs. slomo-4	-0.1131	-0,1789 to -0,04720	Yes	***	0.0001
		Col-0 vs. slomo-5	-0.08461	-0,1593 to -0,009948	Yes	*	0.0197
		slomo-3 vs. slomo-4	0.02374	-0,04184 to 0,08932	No	ns	0.7802
		slomo-3 vs. slomo-5	0.05219	-0,02224 to 0,1266	No	ns	0.2645
		slomo-4 vs. slomo-5	0.02844	-0,05629 to 0,1132	No	ns	0.8167
		Genotype	p<0.0001
