# Supplementary material for: Dual ubiquitin signalling by SLOMO controls AUX1 activity and turnover during root gravitropism
Source: EMBO J. 2026 Mar 17;45(8):2739–55. doi: 10.1038/s44318-026-00746-8 (PMC13083858; doi:10.1038/s44318-026-00746-8)
Supplement: Supplementary file 8 — Appendix Figures Source Data [file 44318_2026_746_MOESM8_ESM.zip › Appendix Figure S25 Source Data/Appendix Figure S25.xls]

## Sheet: Sheet1
Appendix Figure S25
	Col-0	ubp12-2
	45	90			Percentage( every 20 ° for one section)
	46.736	92.726
	48.576	98.531				Col-0	ubp12-2
	56.31	77.619			0-20 °	0	0
	57.804	75.256			21-40 °	0	0.0100503
	60.751	103.173			41-60 °	0.0284091	0.0954774
	60.945	100.886			61-80 °	0.164773	0.20603
	61.39	104.036			81-100 °	0.346591	0.321608
	61.699	81.254			101-120 °	0.386364	0.286432
	62.447	102.529			121-140 °	0.0738636	0.080402
	62.526	80.789
	63.435	90
	64.885	100.305
	66.644	99.462
	66.801	59.036				Col-0	ubp12-2
	67.932	86.186			0-100 °	0.539773	0.633166
	68.199	87.955			101-180 °	0.460227	0.366834
	68.552	55.491
	68.962	92.291
	69.624	70.017
	71.03	67.011
	71.565	81.027
	72.121	70.463
	72.474	94.399
	72.646	79.695
	72.897	105.524
	73.009	53.13
	74.055	60.255
	75.237	111.801
	75.964	135
	77.735	73.496
	78.232	96.116
	78.408	95.906
	79.695	75.964
	80.538	78.111
	80.789	98.13
	80.91	63.435
	81.416	74.745
	81.469	69.677
	82.875	75.256
	83.66	74.407
	83.66	75.964
	84.277	81.634
	84.644	117.255
	84.806	107.103
	85.365	85.236
	85.914	130.236
	86.1	57.995
	86.634	30.256
	86.634	84.289
	87.614	85.236
	87.797	98.13
	87.879	52.431
	87.955	79.114
	88.698	58.782
	90	33.69
	90	55.008
	90	57.995
	90	57.995
	90	63.435
	90	75.069
	90	75.379
	90	78.69
	90	85.914
	90	86.987
	90	87.138
	90	88.025
	90	104.036
	90	109.983
	90	110.323
	90	112.989
	90	126.027
	91.591	108.886
	91.736	59.931
	91.79	116.565
	91.909	80.538
	93.122	125.838
	93.18	97.125
	93.366	73.443
	93.366	79.695
	93.366	91.909
	93.468	97.853
	94.345	99.462
	94.764	99.462
	94.97	57.724
	96.116	90
	96.582	107.819
	97.352	101.004
	97.595	103.134
	97.853	90
	98.13	128.367
	98.276	97.125
	98.471	108.004
	98.881	116.565
	99.09	111.448
	100.305	54.782
	100.491	74.745
	100.62	108.004
	100.62	109.179
	100.784	111.501
	101.31	70.56
	101.31	93.576
	101.634	92.862
	101.821	111.448
	102.095	110.854
	102.529	78.69
	103.496	90
	103.736	90
	104.036	109.983
	104.036	112.62
	104.47	54.324
	104.534	120.579
	105.255	101.889
	105.376	80.272
	105.524	104.036
	105.709	47.726
	105.945	90
	106.504	102.724
	106.699	107.281
	106.699	122.005
	107.526	127.875
	107.592	62.354
	108.435	90
	108.435	97.431
	108.435	103.57
	108.435	111.251
	108.886	57.265
	109.026	90
	109.093	80.91
	109.654	96.52
	109.983	73.301
	110.095	97.352
	110.556	76.866
	110.556	114.775
	110.925	46.219
	111.161	112.479
	111.501	92.603
	112.306	122.905
	112.62	75.964
	113.429	80.754
	114.146	86.698
	114.624	92.936
	114.624	113.962
	114.658	106.189
	114.775	57.529
	114.775	78.111
	115.115	88.152
	115.463	104.931
	115.821	90
	115.866	115.017
	116.003	90
	116.565	51.34
	116.565	80.699
	116.565	100.305
	116.565	106.699
	116.565	113.962
	117.255	110.854
	117.553	61.928
	117.553	73.009
	117.646	84.56
	118.072	101.889
	118.811	102.2
	119.427	124.592
	120.256	78.69
	120.53	63.435
	121.43	67.62
	122.196	113.199
	122.471	85.101
	125.134	76.373
	125.311	84.806
	126.027	132.138
	127.747	108.435
	128.66	110.376
	132.879	70.017
	133.727	83.29
	136.848	91.848
		57.381
		60.945
		66.371
		75.466
		80.538
		83.66
		83.991
		90
		93.945
		99.866
		105.945
		106.699
		107.103
		110.556
		113.499
		115.201
		115.769
		118.301
		120.7
		121.504
		126.87
		128.047
		130.236
