# Supplementary material for: Dual ubiquitin signalling by SLOMO controls AUX1 activity and turnover during root gravitropism
Source: EMBO J. 2026 Mar 17;45(8):2739–55. doi: 10.1038/s44318-026-00746-8 (PMC13083858; doi:10.1038/s44318-026-00746-8)
Supplement: Supplementary file 8 — Appendix Figures Source Data [file 44318_2026_746_MOESM8_ESM.zip › Appendix Figure S24 Source Data/Appendix Figure 24e.xls]

## Sheet: Sheet1
	Appendix Figure S24 e
		35S::AUX1:YFP	35S::AUX1:YFP3K>R
		4.956	16.173
		4.855	23.628
		7.926	21.456
		4.603	21.315
		7.452	9.893
		6.507	10.001
		11.928	18.652
		12.328	6.825
		6.391	6.019
		17.867	3.852
		8.484	27.19
		19.04	6.474
		9.87	9.601
		12.55	13.333
		8.092	17.179
		17.632	10.408
		9.529	4.114
		15.527	14.567
		12.48	9.153
		13.853
		Unpaired t test
		P value	0.1774
		P value summary	ns
		Significantly different (P < 0.05)?	No
		One- or two-tailed P value?	Two-tailed
		t, df	t=1.375, df=37
