# Supplementary material for: Dual ubiquitin signalling by SLOMO controls AUX1 activity and turnover during root gravitropism
Source: EMBO J. 2026 Mar 17;45(8):2739–55. doi: 10.1038/s44318-026-00746-8 (PMC13083858; doi:10.1038/s44318-026-00746-8)
Supplement: Supplementary file 8 — Appendix Figures Source Data [file 44318_2026_746_MOESM8_ESM.zip › Appendix Figure S24 Source Data/Appendix figure 24d.xls]

## Sheet: Sheet1
	Appendix Figure S24 d
		35S::AUX1:YFP	35S::AUX1:YFP3K>R
		4.49364	104.281
		17.7545	13.5866
		5.5094	12.3949
		1.86698	2.06124
		8.49684	6.3926
		1.93095	3.6
		9.7131	10.9516
		10.1474	83.9526
		11.5542	53.5698
		1.15042	11.47
		57.1707	36.198
		1.01476	9.51804
		8.44963	24.0723
		11.7768	21.0145
		10.6104	14.2378
		4.33782	3.79151
		2.8926	6.0488
		25.2259	48.9094
		6.8082	61.0197
		3.60603	4.30999
		5.0425	2.10416
		2.51145	107.594
		24.3971	7.56535
		149.6	9.21596
		8.50606	264.431
		19025.9	52.233
		15.7017	12.1021
		6.05737	10.7133
		20.8886	6.13788
		Unpaired t test
		P value	0.3358
		P value summary	ns
		Significantly different (P < 0.05)?	No
		One- or two-tailed P value?	Two-tailed
		t, df	t=0.9709, df=56
