# Supplementary material for: Dual ubiquitin signalling by SLOMO controls AUX1 activity and turnover during root gravitropism
Source: EMBO J. 2026 Mar 17;45(8):2739–55. doi: 10.1038/s44318-026-00746-8 (PMC13083858; doi:10.1038/s44318-026-00746-8)
Supplement: Supplementary file 8 — Appendix Figures Source Data [file 44318_2026_746_MOESM8_ESM.zip › Appendix Figure S23 Source Data/Appendix Figure S23.xls]

## Sheet: Sheet1
	Appendix Figure S23
		Vector control	35S::AUX1:YFP	35S::AUX1:YFP3K>R
		23.1733	84.8263	22.7907
		36.8472	5.85975	115.53
		2.77778	45.898	75.8514
		20.3508	30.2158	0
		24.2512	0.977199	14.73
			52.4484
		Tukey's multiple comparisons test	Mean Diff.	95.00% CI of diff.	Below threshold?	Summary	Adjusted P Value
		Vector control vs. 35S::AUX1:YFP	-15.22	-69.31 to 38.86	No	ns	0.7428
		Vector control vs. 35S::AUX1:YFP3K>R	-24.3	-80.79 to 32.19	No	ns	0.51
		35S::AUX1:YFP vs. 35S::AUX1:YFP3K>R	-9.076	-63.16 to 45.01	No	ns	0.8982
		P value	0.533
