# Supplementary material for: Dual ubiquitin signalling by SLOMO controls AUX1 activity and turnover during root gravitropism
Source: EMBO J. 2026 Mar 17;45(8):2739–55. doi: 10.1038/s44318-026-00746-8 (PMC13083858; doi:10.1038/s44318-026-00746-8)
Supplement: Supplementary file 8 — Appendix Figures Source Data [file 44318_2026_746_MOESM8_ESM.zip › Appendix Figure S21 Source Data/Appendix Figure S21b.xls]

## Sheet: Sheet1
	Appendix Figure 21b
	DMSO					ConA
		AUX1 #18	AUX1 3K>R #3				AUX1 #18	AUX1 3K>R #3
		7.45764	10.7285				5.9482	1.62019
		4.25402					5.33303	1.70622
		3.30695	10.1318				4.67011	2.09824
		8.32325	11.5317					3.92923
		8.44376					2.45815	2.05657
		3.98131					3.4444	1.40352
		8.30632					3.97996	2.13946
		5.52551	4.33744				2.25197	1.16164
		4.01721	4.75859				1.33399	5.33295
		4.76877	4.14971				2.65494	8.73042
		5.07196	5.4878				2.29314	2.93473
		5.23713	9.40714				4.76807	2.97439
		5.5251	7.23894				6.07324	1.49865
		6.52747	5.78197				5.98177	5.41542
		7.68401	6.2262				5.98038	4.46244
		4.63354	7.54669				2.37559	6.37077
		7.18932	8.08085				5.68077	3.25026
		8.68781	5.42416				5.41701	9.33929
		8.36814	8.35473				2.62329	3.1813
		5.2669	6.5053				2.76228	1.86145
		4.43451	2.80594				3.75534	1.10087
		8.05299	3.39946				4.2191	4.19612
		9.27611	3.03944				3.01457	5.37451
		5.1572	2.50912				4.18395	1.98739
		5.07616	4.00967				5.27573	2.78596
		8.04533	4.38682				5.90753	1.47298
		7.81121	3.24554				4.44801	3.24783
		6.58067	2.36784				2.02226	3.33106
		4.36093	2.21692				8.80952	3.74017
		4.67738					5.71079	1.25826
		9.89767					6.03803	3.80351
		7.73128					4.01105	3.81904
		8.02566					7.05396	2.08305
		7.78112					1.77644	11.4596
		4.56858					2.59457	1.3721
		6.5188					4.61529	3.29634
							2.83122	2.37421
							3.61207	1.32436
							2.12956	3.77319
							2.75085	3.03563
							8.20531	7.11714
							0.682099	7.68961
							4.7115	8.12857
							5.5275	0.878215
							8.59666	5.66403
							2.75047	3.8089
							5.88681	9.2678
							2.72946	3.25115
							5.6014	4.10943
							2.659
							3.81134
							3.64546
							2.45965
							4.69896
							3.58502
	Tukey's multiple comparisons test	Predicted (LS) mean diff.	95.00% CI of diff.	Below threshold?	Summary	Adjusted P Value
	AUX1 #18:DMSO vs. AUX1 #18:ConA	2.156	0.9223 to 3.389	Yes	****	<0.0001
	AUX1 #18:DMSO vs. AUX1 3K>R #3:DMSO	0.6579	-0.8233 to 2.139	No	ns	0.6572
	AUX1 #18:DMSO vs. AUX1 3K>R #3:ConA	2.648	1.409 to 3.886	Yes	****	<0.0001
	AUX1 #18:ConA vs. AUX1 3K>R #3:DMSO	-1.498	-2.883 to -0.1133	Yes	*	0.0283
	AUX1 #18:ConA vs. AUX1 3K>R #3:ConA	0.4919	-0.6293 to 1.613	No	ns	0.666
	AUX1 3K>R #3:DMSO vs. AUX1 3K>R #3:ConA	1.99	0.6008 to 3.379	Yes	**	0.0016
	Source of Variation	% of total variation	P value	P value summary	Significant?
	Interaction	0.02707	0.8168	ns	No
	Row Factor	1.299	0.11	ns	No
	Column Factor	16.88	<0.0001	****	Yes
