# Supplementary material for: Dual ubiquitin signalling by SLOMO controls AUX1 activity and turnover during root gravitropism
Source: EMBO J. 2026 Mar 17;45(8):2739–55. doi: 10.1038/s44318-026-00746-8 (PMC13083858; doi:10.1038/s44318-026-00746-8)
Supplement: Supplementary file 8 — Appendix Figures Source Data [file 44318_2026_746_MOESM8_ESM.zip › Appendix Figure S20 Source Data/Appendix Figure S20.xls]

## Sheet: Sheet1
	Appendix Figure S20
		Col-0	aux1-22	WT_#18	WT_#25	3KR_#3	3KR_#4
		41.186	0	0	0	0	4.764
		47.49	0	0	0	0	29.745
		54.462	5.711	0	0	0	33.69
		57.529	7.125	3.18	3.814	0	33.69
		59.036	32.276	3.576	6.36	3.814	37.875
		61.699	41.987	4.086	7.125	5.711	38.66
		63.435	50.711	5.711	14.036	7.125	48.814
		63.435	77.471	5.711	15.945	9.462	56.31
		63.435	108.435	6.34	18.435	11.31	81.87
		66.801	125.538	8.13	22.38	14.036	93.18
		70.346	126.87	8.13	22.62	16.699	105.945
		72.646	185.194	10.305	22.834	18.435	231.34
		75.069	216.87	12.529	23.962	19.983	233.13
		75.964	221.186	23.199	26.565	20.225	243.435
		77.005	233.973	30.964	29.358	21.801	258.111
		77.905	246.801	37.875	32.471	41.186	265.236
		79.38	246.801	40.601	32.471	45	285.068
		80.538	248.962	45	33.69	49.399	290.854
		81.469	278.13	54.462	45	53.973	295.017
		81.87	278.746	54.462	45	84.289	295.641
		83.66	287.354	59.036	270	221.634	302.005
		85.236	288.435	66.801	285.255	265.914	315
		87.397	288.435	68.199	296.565	270	323.973
		90	288.435	285.945	301.608	270	327.529
		90	293.629	302.005	303.69	270	327.724
		90	298.301	309.806	310.601	289.654	331.928
		90	298.61	315	315	289.654
		90	299.745	316.975	318.366	291.038
		90	300.964	317.726	322.125	306.027
		90	302.735	319.764	327.529	308.66
		90	315	321.843		309.289
		90	315	326.31		309.289
		93.576	315	347.471		321.34
		93.814	322.125			323.973
		95.44	323.973			325.305
		96.009	343.301			327.529
		100.008	347.471			331.699
		103.241				333.435
		104.621				338.199
		111.801				338.749
		114.444				341.565
						351.254
			Col-0	aux1-22	WT_#18	WT_#25	3KR_#3	3KR_#4
		335-360~0-60	0.121951	0.243243	0.666667	0.666667	0.547619	0.307692
		61~150	0.878049	0.135135	0.0606061	0	0.0238095	0.115385
		151~240	0	0.108108	0	0	0.0238095	0.0769231
		241~335	0	0.540541	0.272727	0.333333	0.404762	0.5
			Col-0	aux1-22	WT_#18	WT_#25	3KR_#3	3KR_#4
		336-150	0.121951	0.243243	0.666667	0.666667	0.547619	0.307692
		151-335	0.878049	0.243243	0.0606061	0	0.047619	0.192308
		Z value(orange/ aux1-22 orange)	The value of z is 6.0119. The value of p is < .00001. The result is significant at p < .05.		The value of z is 2.9251. The value of p is .00338. The result is significant at p < .05.	The value of z is 2.3472. The value of p is .01878. The result is significant at p < .05.	The value of z is 1.7132. The value of p is .08726. The result is not significant at p < .05.	The value of z is 0.357. The value of p is .71884. The result is not significant at p < .05.
