# Supplementary material for: Dual ubiquitin signalling by SLOMO controls AUX1 activity and turnover during root gravitropism
Source: EMBO J. 2026 Mar 17;45(8):2739–55. doi: 10.1038/s44318-026-00746-8 (PMC13083858; doi:10.1038/s44318-026-00746-8)
Supplement: Supplementary file 8 — Appendix Figures Source Data [file 44318_2026_746_MOESM8_ESM.zip › Appendix Figure S19 Source Data/Appendix Figure S19.xls]

## Sheet: Sheet1
	Appendix Figure S19
		aux1-22	Col-0	WT_#18	WT_#25	3K>R_#3	3K>R_#4
		0.335209	1.0269	1.1236	1.16929	1.2797	1.1796
		0.430961	0.890878	1.28399	1.00391	1.29756	1.19193
		0.349443	1.0817	1.0891	1.23382	1.33635	1.32253
		Tukey's multiple comparisons test	Mean Diff.	95.00% CI of diff.	Below threshold?	Summary	Adjusted P Value
		aux1-22 vs. Col-0	-0.628	-0.8636 to -0.3923	Yes	****	<0.0001
		aux1-22 vs. WT_#18	-0.7937	-1.029 to -0.5580	Yes	****	<0.0001
		aux1-22 vs. WT_#25	-0.7638	-0.9995 to -0.5281	Yes	****	<0.0001
		aux1-22 vs. 3K>R_#3	-0.9327	-1.168 to -0.6970	Yes	****	<0.0001
		aux1-22 vs. 3K>R_#4	-0.8595	-1.095 to -0.6238	Yes	****	<0.0001
		Col-0 vs. WT_#18	-0.1657	-0.4014 to 0.06995	No	ns	0.243
		Col-0 vs. WT_#25	-0.1358	-0.3715 to 0.09984	No	ns	0.4276
		Col-0 vs. 3K>R_#3	-0.3047	-0.5404 to -0.06902	Yes	**	0.0095
		Col-0 vs. 3K>R_#4	-0.2315	-0.4672 to 0.004162	No	ns	0.0552
		WT_#18 vs. WT_#25	0.02989	-0.2058 to 0.2656	No	ns	0.9977
		WT_#18 vs. 3K>R_#3	-0.139	-0.3747 to 0.09672	No	ns	0.4051
		WT_#18 vs. 3K>R_#4	-0.06579	-0.3015 to 0.1699	No	ns	0.9288
		WT_#25 vs. 3K>R_#3	-0.1689	-0.4046 to 0.06683	No	ns	0.2278
		WT_#25 vs. 3K>R_#4	-0.09568	-0.3314 to 0.1400	No	ns	0.7465
		3K>R_#3 vs. 3K>R_#4	0.07318	-0.1625 to 0.3089	No	ns	0.8942
