# Supplementary material for: Dual ubiquitin signalling by SLOMO controls AUX1 activity and turnover during root gravitropism
Source: EMBO J. 2026 Mar 17;45(8):2739–55. doi: 10.1038/s44318-026-00746-8 (PMC13083858; doi:10.1038/s44318-026-00746-8)
Supplement: Supplementary file 8 — Appendix Figures Source Data [file 44318_2026_746_MOESM8_ESM.zip › Appendix Figure S17 Source Data/Appendix Figure S17a.xls]

## Sheet: Sheet1
	Appendix Figure S17a
		K116	K135	K261	K264	K266	K339	K347	K413
	Conservation	0	0.54	0.95	0.96	0.98	0.98	0.75	0.54
