# Supplementary material for: Dual ubiquitin signalling by SLOMO controls AUX1 activity and turnover during root gravitropism
Source: EMBO J. 2026 Mar 17;45(8):2739–55. doi: 10.1038/s44318-026-00746-8 (PMC13083858; doi:10.1038/s44318-026-00746-8)
Supplement: Supplementary file 8 — Appendix Figures Source Data [file 44318_2026_746_MOESM8_ESM.zip › Appendix Figure S16 Source Data/Appendix Figure S16d.xls]

## Sheet: Sheet1
	Appendix Figure S16d
		Upper side						Lower side
			time	basal	AUX1 activity to 10on lower side and AUX1 activity to 0 on upper side				time	basal	AUX1 activity to 10 on lower side and AUX1 activity to 0 on upper side
			0	1	1				0	1	1
			10	1	0.659268				10	1	1.04395
			20	0.999977	0.638128				20	1.00003	1.05244
			30	0.999684	0.621644				30	1.00065	1.05977
			40	0.998164	0.604379				40	1.00408	1.07113
			50	0.99369	0.585875				50	1.01318	1.09089
			60	0.984797	0.566653				60	1.02915	1.12037
			70	0.971194	0.547446				70	1.05113	1.15786
			80	0.953706	0.528951				80	1.07713	1.20025
			90	0.933722	0.511706				90	1.10496	1.24431
			100	0.912671	0.496054				100	1.13282	1.2875
			110	0.891742	0.482159				110	1.15944	1.32805
			120	0.871789	0.470045				120	1.18407	1.36495
			130	0.853345	0.459637				130	1.20631	1.39776
			140	0.836684	0.450804				140	1.22606	1.42644
			150	0.821893	0.44338				150	1.24337	1.45119
			160	0.808934	0.437194				160	1.25842	1.47234
			170	0.797692	0.432075				170	1.27139	1.49029
			180	0.788013	0.427867				180	1.28252	1.50544
			190	0.779726	0.424425				190	1.29202	1.51819
			200	0.772659	0.421624				200	1.30011	1.52888
			210	0.766651	0.419357				210	1.30697	1.53784
			220	0.761551	0.417529				220	1.31278	1.54533
			230	0.757227	0.416064				230	1.31768	1.55159
			240	0.753562	0.414895				240	1.3218	1.55682
			250	0.750456	0.413967				250	1.32526	1.56119
			260	0.74782	0.413237				260	1.32815	1.56483
			270	0.745582	0.412665				270	1.33055	1.56788
			280	0.743677	0.412222				280	1.33255	1.57042
			290	0.742054	0.411883				290	1.33419	1.57254
			300	0.740668	0.411626				300	1.33553	1.5743
			310	0.73948	0.411436				310	1.33662	1.57577
			320	0.738459	0.411299				320	1.33749	1.57699
