# Supplementary material for: Dual ubiquitin signalling by SLOMO controls AUX1 activity and turnover during root gravitropism
Source: EMBO J. 2026 Mar 17;45(8):2739–55. doi: 10.1038/s44318-026-00746-8 (PMC13083858; doi:10.1038/s44318-026-00746-8)
Supplement: Supplementary file 8 — Appendix Figures Source Data [file 44318_2026_746_MOESM8_ESM.zip › Appendix Figure S16 Source Data/Appendix Figure S16f.xls]

## Sheet: Sheet1
	Appendix Figure S16f
		Upper side								Lower side
			time	basal	AUX1 activity to 0 on lower side	AUX1 activity to 10 on upper side	AUX1 activity to 0 on lower side and AUX1 activity to 10 on upper side	AUX1 activity to 0 on upper side			time	basal	AUX1 activity to 0 on lower side	AUX1 activity to 10 on upper side	AUX1 activity to 0 on lower side and AUX1 activity to 10 on upper side	AUX1 activity to 0 on upper side
			0	1	1	1	1	1			0	1	1	1	1	1
			10	1	1	1.0467	1.0467	0.659268			10	1	0.709598	0.999999	0.709597	1
			20	0.999977	1.00027	1.05104	1.05135	0.638163			20	1.00003	0.676864	0.999969	0.676826	1.0003
			30	0.999684	1.00157	1.05537	1.05734	0.621868			30	1.00065	0.658634	1.00024	0.658382	1.00232
			40	0.998164	1.00318	1.05939	1.0646	0.60499			40	1.00408	0.645672	1.00265	0.644899	1.00859
			50	0.99369	1.00285	1.06062	1.07007	0.58702			50	1.01318	0.635505	1.00968	0.633838	1.0218
			60	0.984797	0.99862	1.05693	1.07118	0.568409			60	1.02915	0.627802	1.02254	0.624885	1.04291
			70	0.971194	0.989908	1.0477	1.06707	0.549832			70	1.05113	0.622491	1.04066	0.618057	1.07082
			80	0.953706	0.977341	1.03367	1.05836	0.531941			80	1.07713	0.619316	1.06245	0.613212	1.10319
			90	0.933722	0.962146	1.01625	1.04633	0.515246			90	1.10496	0.617876	1.08609	0.610056	1.1375
			100	0.912671	0.945624	0.997001	1.03239	0.500076			100	1.13282	0.617735	1.11003	0.608235	1.17165
			110	0.891742	0.928866	0.977228	1.01774	0.486587			110	1.15944	0.6185	1.13312	0.607411	1.20413
			120	0.871789	0.912665	0.95792	1.00327	0.474801			120	1.18407	0.619851	1.15465	0.607293	1.23403
			130	0.853345	0.897532	0.93973	0.989553	0.464651			130	1.20631	0.621545	1.17425	0.607654	1.2609
			140	0.836684	0.883746	0.923036	0.976936	0.45601			140	1.22606	0.623412	1.19176	0.608322	1.28463
			150	0.821893	0.871425	0.908008	0.965581	0.448724			150	1.24337	0.625334	1.2072	0.609175	1.30531
			160	0.808934	0.86057	0.894675	0.955534	0.442629			160	1.25842	0.627238	1.22068	0.610129	1.32319
			170	0.797692	0.851116	0.882975	0.946758	0.437564			170	1.27139	0.629079	1.23236	0.611128	1.33853
			180	0.788013	0.842958	0.87279	0.939174	0.433381			180	1.28252	0.630835	1.24241	0.612135	1.35166
			190	0.779726	0.835972	0.863978	0.932679	0.429943			190	1.29202	0.632497	1.25101	0.61313	1.36286
			200	0.772659	0.83003	0.856386	0.927159	0.427131			200	1.30011	0.634065	1.25835	0.614101	1.37242
			210	0.766651	0.825008	0.849864	0.922504	0.424842			210	1.30697	0.635542	1.26458	0.615043	1.38058
			220	0.761551	0.820789	0.844272	0.918607	0.422989			220	1.31278	0.636938	1.26985	0.615955	1.38756
			230	0.757227	0.817269	0.839481	0.915371	0.421495			230	1.31768	0.638261	1.27429	0.616838	1.39355
			240	0.753562	0.814352	0.835378	0.912707	0.420299			240	1.3218	0.639521	1.27801	0.617695	1.39869
			250	0.750456	0.811957	0.831861	0.910539	0.419347			250	1.32526	0.640725	1.28112	0.618529	1.40313
			260	0.74782	0.810011	0.828844	0.908797	0.418597			260	1.32815	0.641883	1.28371	0.619343	1.40698
			270	0.745582	0.808451	0.826251	0.907424	0.418011			270	1.33055	0.643002	1.28584	0.62014	1.41034
			280	0.743677	0.807223	0.824018	0.906366	0.417561			280	1.33255	0.644087	1.28759	0.620925	1.41328
			290	0.742054	0.806281	0.822091	0.905581	0.41722			290	1.33419	0.645145	1.28901	0.621698	1.41587
			300	0.740668	0.805586	0.820422	0.90503	0.41697			300	1.33553	0.646179	1.29015	0.622462	1.41816
			310	0.73948	0.805102	0.818971	0.90468	0.416793			310	1.33662	0.647193	1.29104	0.623218	1.4202
			320	0.738459	0.8048	0.817707	0.904503	0.416676			320	1.33749	0.648191	1.29174	0.623969	1.42202
