# Supplementary material for: Dual ubiquitin signalling by SLOMO controls AUX1 activity and turnover during root gravitropism
Source: EMBO J. 2026 Mar 17;45(8):2739–55. doi: 10.1038/s44318-026-00746-8 (PMC13083858; doi:10.1038/s44318-026-00746-8)
Supplement: Supplementary file 8 — Appendix Figures Source Data [file 44318_2026_746_MOESM8_ESM.zip › Appendix Figure S16 Source Data/Appendix Figure S16b.xls]

## Sheet: Sheet1
	Appendix Figure S16b
		upper side					Lower side
			time	basal	20 x increase of AUX1			time	basal	20 x increase of AUX1
			0	1	1			0	1	1
			10	1	1			10	1	1
			20	0.999977	0.999993			20	1.00003	1.00004
			30	0.999684	0.999798			30	1.00065	1.00084
			40	0.998164	0.998398			40	1.00408	1.00492
			50	0.99369	0.993843			50	1.01318	1.01517
			60	0.984797	0.984547			60	1.02915	1.0325
			70	0.971194	0.970273			70	1.05113	1.05574
			80	0.953706	0.951972			80	1.07713	1.08274
			90	0.933722	0.931133			90	1.10496	1.11131
			100	0.912671	0.909249			100	1.13282	1.13971
			110	0.891742	0.887535			110	1.15944	1.16674
			120	0.871789	0.866848			120	1.18407	1.19171
			130	0.853345	0.847721			130	1.20631	1.21426
			140	0.836684	0.830421			140	1.22606	1.2343
			150	0.821893	0.815033			150	1.24337	1.25191
			160	0.808934	0.801513			160	1.25842	1.26724
			170	0.797692	0.789746			170	1.27139	1.2805
			180	0.788013	0.779576			180	1.28252	1.2919
			190	0.779726	0.770832			190	1.29202	1.30166
			200	0.772659	0.76334			200	1.30011	1.31
			210	0.766651	0.756938			210	1.30697	1.31709
			220	0.761551	0.751475			220	1.31278	1.3231
			230	0.757227	0.746818			230	1.31768	1.32819
			240	0.753562	0.742849			240	1.3218	1.33247
			250	0.750456	0.739465			250	1.32526	1.33608
			260	0.74782	0.736577			260	1.32815	1.3391
			270	0.745582	0.73411			270	1.33055	1.34161
			280	0.743677	0.731999			280	1.33255	1.3437
			290	0.742054	0.730189			290	1.33419	1.34542
			300	0.740668	0.728634			300	1.33553	1.34683
			310	0.73948	0.727295			310	1.33662	1.34797
			320	0.738459	0.726138			320	1.33749	1.34889
