# Supplementary material for: Dual ubiquitin signalling by SLOMO controls AUX1 activity and turnover during root gravitropism
Source: EMBO J. 2026 Mar 17;45(8):2739–55. doi: 10.1038/s44318-026-00746-8 (PMC13083858; doi:10.1038/s44318-026-00746-8)
Supplement: Supplementary file 8 — Appendix Figures Source Data [file 44318_2026_746_MOESM8_ESM.zip › Appendix Figure S15 Source Data/Appendix Figure S15b.xls]

## Sheet: Sheet1
	Appendix Figure S15b
	DMSO				ConA
		Col-0	slomo-3			Col-0	slomo-3
		8.82663	11.8657			2.76727	2.36077
		5.08952	7.88904			2.24275	2.65334
		6.74776	8.25477			4.36493	3.82832
		5.81386	14.6662			2.30105	2.40792
		4.8915	3.54739			3.29189	0.396064
		4.42014	3.70435			4.62693	0.460882
		3.26316	4.68767			5.85165	0.572967
		5.48496	4.76308			2.50123	0.646451
		4.69865	3.38301			3.47191	1.8068
		3.64242	4.43652			5.59047	2.11504
		6.21248	3.81079			4.22852	5.20961
		6.75373	3.15689			4.16985	2.43041
		4.13718	4.59321			7.01157	2.85092
		4.77961	3.23517			4.79706	2.3812
		5.37167	2.44914			4.42803	2.77965
		7.51076	4.26797			6.1501	2.67812
		5.05614	4.03672			5.46939	2.12675
		5.54675	2.0954			4.66544	4.23992
		5.00512	2.73999			5.43927	5.83219
		6.2537	2.98503			4.63069	5.11834
		5.70367	6.28123			4.67415	8.84736
		7.2798	7.69215			5.36165	5.96055
		8.04901	6.4405			4.22767	0.965415
		4.29412	4.97419			5.33119	1.38154
		5.13572	8.63217			4.55476	1.11288
		4.48195	7.56532			4.48278	1.06439
			4.80264			4.58035	4.06242
		5.44802	5.32897			2.67998	2.01831
		5.32494	7.14299			1.90205	1.31671
		6.69889	9.81681				5.29522
		7.06743	9.02951				8.6234
		7.13061	4.68066				5.75748
			9.12112				2.40939
		7.09147	3.63551				4.94575
			8.75785				5.37107
		3.69637	6.92431				4.38758
		4.91674	7.54369				2.55633
			5.93548				6.54253
		8.29643	5.39824				5.44776
		5.53005	6.83709				6.14427
		7.48178	8.3433				6.17817
		7.27732	7.35316				4.50038
		7.59358	4.8584				9.25479
			6				8.39606
			5.41995
			7.54373
			2.42165
			10.2034
			6.41486
			11.4897
			4.50707
			13.3285
			12.3144
			11.1181
			14.0927
			10.1621
			8.98227
			15.3477
		Tukey's multiple comparisons test	Predicted (LS) mean diff.	95.00% CI of diff.	Below threshold?	Summary	Adjusted P Value
		Col-0:DMSO vs. Col-0:ConA	1.509	-0.04427 to 3.061	No	ns	0.0603
		Col-0:DMSO vs. slomo-3:DMSO	-0.9987	-2.310 to 0.3126	No	ns	0.201
		Col-0:DMSO vs. slomo-3:ConA	2.086	0.6936 to 3.479	Yes	***	0.0008
		Col-0:ConA vs. slomo-3:DMSO	-2.507	-3.947 to -1.067	Yes	****	<0.0001
		Col-0:ConA vs. slomo-3:ConA	0.5778	-0.9368 to 2.093	No	ns	0.7553
		slomo-3:DMSO vs. slomo-3:ConA	3.085	1.819 to 4.351	Yes	****	<0.0001
		Source of Variation	% of total variation	P value	P value summary	Significant?
		Interaction	1.958	0.0427	*	Yes
		Row Factor	0.1395	0.5863	ns	No
		Column Factor	16.62	<0.0001	****	Yes
