# Supplementary material for: Dual ubiquitin signalling by SLOMO controls AUX1 activity and turnover during root gravitropism
Source: EMBO J. 2026 Mar 17;45(8):2739–55. doi: 10.1038/s44318-026-00746-8 (PMC13083858; doi:10.1038/s44318-026-00746-8)
Supplement: Supplementary file 8 — Appendix Figures Source Data [file 44318_2026_746_MOESM8_ESM.zip › Appendix Figure S14 Source Data/Appendix Figure 14b.xls]

## Sheet: Sheet1
	Appendix Figure 14b
	Ratio(AUX1/Tub)
				DMSO	40uM BTZ
			Rep1	1	0.893154
			Rep2	1	1.02078
			Rep3	1	0.945941
			T-test （DMSO vs 40uM BTZ)=0.2752
