# Supplementary material for: Dual ubiquitin signalling by SLOMO controls AUX1 activity and turnover during root gravitropism
Source: EMBO J. 2026 Mar 17;45(8):2739–55. doi: 10.1038/s44318-026-00746-8 (PMC13083858; doi:10.1038/s44318-026-00746-8)
Supplement: Supplementary file 8 — Appendix Figures Source Data [file 44318_2026_746_MOESM8_ESM.zip › Appendix Figure S13 Source Data/Appendix Figure S13b.xls]

## Sheet: Sheet1
	Appendix Figure S13b
			Col-0	slomo-3
		Rep1	1.44629	1.42637
		Rep2	0.874998	1.17271
		Rep3	0.678233	0.9185
		T-test(WTvs slomo-3)		p=0.5614
