# Supplementary material for: Dual ubiquitin signalling by SLOMO controls AUX1 activity and turnover during root gravitropism
Source: EMBO J. 2026 Mar 17;45(8):2739–55. doi: 10.1038/s44318-026-00746-8 (PMC13083858; doi:10.1038/s44318-026-00746-8)
Supplement: Supplementary file 8 — Appendix Figures Source Data [file 44318_2026_746_MOESM8_ESM.zip › Appendix Figure S13 Source Data/Appendix Figure S13c.xls]

## Sheet: Sheet1
		Appendix Figure S13c
			Col-0	#15	#17	#22
		Rep1	0.898204	1.1271	1.14283	0.912322
		Rep2	1.05527	0.896649	0.888914	0.909166
		Rep3	1.04617	1.1232	1.15078	0.396424
		One-Way ANOVA
		Tukey's multiple comparisons test	Mean Diff,	95,00% CI of diff,	Significant?	Summary	Adjusted P Value
		Col-0 vs. #15	-0.0491	-0,3639 to 0,2657	No	ns	0.8837
		Col-0 vs. #17	-0.06096	-0,3758 to 0,2538	No	ns	0.8283
		#15 vs. #17	-0.01186	-0,3267 to 0,3029	No	ns	0.9927
		Genotype	p=0.8251
