# Supplementary material for: Dual ubiquitin signalling by SLOMO controls AUX1 activity and turnover during root gravitropism
Source: EMBO J. 2026 Mar 17;45(8):2739–55. doi: 10.1038/s44318-026-00746-8 (PMC13083858; doi:10.1038/s44318-026-00746-8)
Supplement: Supplementary file 8 — Appendix Figures Source Data [file 44318_2026_746_MOESM8_ESM.zip › Appendix Figure S13 Source Data/Appendix Figure S13a.xls]

## Sheet: Sheet1
		Appendix Figure S13a
			Col-0	slomo-3	aux1-22
		Rep1	0.931579	0.961114
		Rep2	1.00161	0.994699	0.010312
		Rep3	1.06681	0.787462	0.00802
		One-way ANOVA
		Tukey's multiple comparisons test	Mean Diff,	95,00% CI of diff,	Significant?	Summary	Adjusted P Value
		Col-0 vs. slomo-3	0.08557	-0,1332 to 0,3043	No	ns	0.4669
		Col-0 vs. aux1-22	0.9908	0,7463 to 1,235	Yes	***	0.0001
		slomo-3 vs. aux1-22	0.9053	0,6607 to 1,150	Yes	***	0.0002
		Genotype	p<0.0001
