# Supplementary material for: Dual ubiquitin signalling by SLOMO controls AUX1 activity and turnover during root gravitropism
Source: EMBO J. 2026 Mar 17;45(8):2739–55. doi: 10.1038/s44318-026-00746-8 (PMC13083858; doi:10.1038/s44318-026-00746-8)
Supplement: Supplementary file 8 — Appendix Figures Source Data [file 44318_2026_746_MOESM8_ESM.zip › Appendix Figure S12 Source Data/Appendix Figure S12b.xls]

## Sheet: Sheet1
	Appendix Figure S12b
		35S::AUX1:YFP	35S::AUX1:YFP+35S::TagRFP:SLOMO				t test
		4.956	0.08				P value	<0.0001
		4.855	0.062				P value summary	****
		7.926	0.068				Significantly different (P < 0.05)?	Yes
		4.603	0.057				One- or two-tailed P value?	Two-tailed
		7.452	0.329
		6.507	0.112
		11.928	0.076
		12.328	3.597
		6.391	2.332
		17.867	3.284
		8.484	3.346
		19.04	4.268
		9.87
		12.55
		8.092
		17.632
		9.529
		15.527
		12.48
		13.853
